# Supplementary material for: Psychological interventions countering misinformation in social media: A scoping review
Source: Front Psychiatry. 2023 Jan 5;13:974782. doi: 10.3389/fpsyt.2022.974782 (PMC9849948; doi:10.3389/fpsyt.2022.974782)
Supplement: Supplementary file 2 [file Data_Sheet_2.xlsx]

## Sheet: Combined
Numer assined to the article	Journal	Names of authors (APA)	Year	Type of publication	Corresponding author institution - full affiliation	Coresponding author location	Conflict of interests	Funding	Misinformation textual consensus	Misinformation codes	Ecological - consensus for text	Codes for ecological study	Study setting (online or in the lab)	N	Withdrawals	Age mean	Age range	Inclusion/exclusion criteria	Other relevant demographic information	Description of intervention consensus	Description of intervention codes	Kozyreva category	Social media studied	Control condition	Description of outcomes consensus	Conclusion consensus	Conclusion codes	Risk of bias	Viable - text consensus	Viable - codes	Viability judge's mean score	Additional data and comments
1048	Management Science	Pennycook, G., Bear, A., Collins, E. T., & Rand, D. G.	2020	Research paper	Sloan School, Massachusetts Institute of Technology, AND Department of rain and Cognitive Sciences, Massachusetts Institute of Technology	USA	Not reported	The Ethics and Governance of Artificial Intelligence Initiative of the Miami Foundation; The Social Sciences and Humanities Research Council of Canada	False political news headlines as presented on social media	politics	Mimical experiment: the stimuli (i.e., fake and true news) was identical to Facebook posts that one might encounter in daily life, and the participants completed they survey from home (or at last online).	mimical study	Online	E1: 5271; E2: 1568	E1: not reported; E2: 1423 - due to not meeting inclusion criteria (not sharing)	E1: 37; E2: 37	NA	>18, US residents; users of social media	Study 1: 56% preferred Clinton over Trump as POTUS. Study 2: 58.5% democrats, 41.5% republicans.	E1: In the treatment arm false news headlines were tagged: "Dysputed by 3rd party fact-checkers". E2: Some false headlines stamped with FALSE caption and some true headlines were samped with TRUE caption	Warning	Nudge	Facebook	E1: lack of warning on a false headline. E2: lack of warning and verification;	Study 1: There was a significant effect of the warning lales on perceived accuracy of the headlines. The warning effect was roughly twice as large for politically concordant headlines as for discordant headlines. They also found a significant implied truth effect (i.e., false/true headlines not tagget in the warning treatment were rated as more accurate that those in the control condition). Study…	The researchers have identified a potential consequence of attaching warnings to inaccurate headlines: an "implied truth" effect wherey untagged headlines (even if false) are seen as more accurate and are given more consideration for sharing on social media. The magnitude of this effect was rougly one-third of the magnitude of the asic warning effect (wherey misleading headlines with warnings are…	counterproductive results	1. Conducted in an experimental setting rather that naturally occurring. 2. Only focused on headlines rather than full stories.	Technologically Viable, although it requires a lot of resources to tag the false headlines, and if not done accurately may have a countering effect ("implied truth")	techically feasible	3.3
926	Information Systems Research	Moravec, P. L., ,Kim, A., & Dennis, A. R.	2020	Research paper	Information, Risk, and Operations Management Department, McCombs School of Business, University of Texas at Austin, Austin, Texas, USA	USA	Not reported	NA	False political news concerning reproductive rights in a Facebook post format	multiple topics	Mimical experiment: the stimuli (i.e., fake news) was identical to Facebook posts that one might encounter in daily life, and the participants completed they survey from home (or at last online).	mimical study	Online	398	NA	NA	>18	US adult residents	US adults; 50% female; about the same distriution of political ideology (dem vs. rep)	The researchers examined the effect of a System 1 intervention, a System 2 intervention, and a combinesd intervention on the believeability of fake news presented in a Facebook format. Participants were allocated to one of four conditions. The first condition included fake news with Facebook's own flagging of false information (1. exclamation + disputed by the 3rd party fact-checkers). The second…	Warning	Nudge	Facebook	All participants received the control treatment (no flags/warnings).	Results showed that all flags had a significant negative effect on believability of the fake news. Moreover, traning had a significant effect for Facebook's own flagging, the System 2 intervention, and the comination intervention, but not the System 1 intervention. Moreover, there was a significant effect of System 1 intervention on liking (ut only before training). There was also a significant e…	The researchers found that a flag designed for both System 1 and System 2 was effective in cautioning users against believeing and spreading fake news. brief awareness training also increased the effectiveness of fake news flags, especially for the comination flag. They conclude that their work demonstrates how both theoretical cognitive processes can be used - separately or together - in the des…	successful intervention	1. Qualtrics online panel was used. 2. They used artificial news stories. 3. The effectiveness was only tested during a short time period.	Viable, however, it requires resources. The flagging and warnings are already in use. The awareness training could also be applied with ease as it just requires short readings.	requires vast resources;	3.4
896	Policy & Internet	Mena, P.	2020	Research paper	University of California, Santa arara	USA	Not reported	NA	False political news in a Facebook post format (with fictitious supporting articles)	politics	Mimical experiment: the stimuli (i.e., news stories and intervention) was in a social media format , and the participants completed they survey from home (or at last online).	mimical study	Online	501	NA	36.31	>18	Participants had to live in the US and be 18 years or older.	US adults, not representative sample	Intervention: waring label and link supporting false the claim. The study used a 2 (presence or asence of warning label) x 2 (presence or asence of supporting article) experimental design.	Warning	Nudge	Facebook	Control condition no coutnermessaging (no article, no flag), and conditions against one another.	Participants who saw a Facebook post with a warning label had lower sharing intentions than participants who did not see a label. Furthermore, this relationship was mediated by message credibility (i.e., the lower sharing intentions by those who saw posts with warning labels is explained by diminished message credibility).	The flagging of false news may have an impact on decreasing the sharing of false news on social media by diminishing the credibility of misleading information.	successful intervention	1. This was simulation of Facebook, and respondents were asked to imagine, if they want to share the news. 2. This is unknow, if other topics would have similar effects.	Very Viable, and already in use (I elieve). However, to implement it we would need cooperation with social media and fact checkers.	proven feasibility	3.5
275	Computers in Human Behavior	Chua, A. Y. K., & Banerjee, S.	2018	Research paper	Nanyang Technological University, Singapore	Singapore	Not reported	Singapore Ministry of Education Research Grant AcRF Tier 2, No. MOE2014-T2-2-020	Cancer related rumors	health	No. The stimuli was not presented in a social media format.	not ecological	Online	60	13	25.28	NA	Physicians, nurses and medical students, seeking online health information at least once a week, having experience with replying to such information	50/50 women/men, even distriution of professions 20.	Intervention tested the effects of exposure to counter-rumors ("The aove message is a hoax. Please don't sperad the rumor") on intention to trust and share. Participants were presented with 8 cancer-related rumors of which 4 were presented with counter-rumors .	Warning	Nudge	NA	NA	The presence of counter-rumors lowered medical professionals' intention to trust online health rumors significantly. However, it was not related to their intention to share. The presence of counter-rumors neither moderated the relation between personal involvement and intention to trust health rumors, nor the relation between personal involvement and intention to share. Regardless of personal inv…	The presence of counter-rumors cannot always help curtail rumors. Counter-rumor lower intention to trust, but did not stifle intention to share	ineffective intervention	Only medical professionals recruited. Relatively small sample (N = 60). Unclear as to what social media this may apply.	Counter-rumors may be implemented on various social media platforms, but it requires a lot of resources (e.g., recognizing rumors, involvement of fact-checkers, developing of algorithms, ethical issues regarding what information social media users are exposed to, etc).	requires vast resources	2.8
295	PLOS ONE	Cook, J., Lewandowsky, S., &amp; Ecker, U. K.	2017	Research paper	1 Center for Climate Change Communication, George Mason University, Fairfax, Virginia, United States of America, 2 School of Psychological Science, University of Western Australia, Perth, Western Australia, Australia	USA	Not reported	Support was provided by the Australian Research Council, the Royal Society, and the Psychonomics Society. T	Climate change misinformation	climate change	It was not.	not ecological	Online	E1: N = 1092, E2: N = 400	E1: 378, E2: 8	E1: M = 48; E2: M = 43 years		E1: Qualtrics delivered 751 completes (after eliminating 341 participants who failed attention filters; see below for details) that comprised the initial sample for analysis. Researchers then then eliminated 30 participants who entered null perceived consensus (n = 18), null age (n = 2), age greater than 100 (n = 2) or who took excessive time to complete the survey (n = 15). E2: The sample delive…		The main goal of this study was to test the effectivenes pre-emptive intervention messages, designed to prevent subjects from falling for climate change misinformation. Researchers conducted two experiments, testing different kinds of misinformation. E1: Participants were randomly assigned to one of five groups: a control group and four groups who were presented with misinformation. For the four …	Inoculation	Boosting	NA	oth experiments had control groups to compare inoculation effects to.	Although Experiments 1 and 2 employed different styles of misinformation, both found that inoculation neutralized the negative influence of misinformation on perceived consensus. Experiment 2 also showed that inoculation neutralizes the polarizing influence of misinformation across acceptance of AGW, perceived consensus, and policy support.	Experiment 1 found that misinformation in the form of “false alance” media articles decreased perceived consensus. Experiment 1 found that pre-emptively explaining the potentially misleading effect of false-alance media coverage was effective in neutralizing the negative influence of that type of misleading media coverage. While inoculations have een found in this analysis and other studies to be…	partialy successful intervention	NA	Although current study was not conducted in social media setting, I elieve that inoculating messages, containing information about climate change scientific consensus might be applied in social media articles. It is impossile to inoculate the users about every possile topic of misinformation though.	techically feasible	3
708	Proc. ACM Hum.-Comput. Interact.	Kirchner, J., Reuter, C.,	2020	Research paper	Technical University of Darmstadt, Science and Technology for Peace and Security (PEASEC), Germany	Germany	Not reported	This work has een funded by the LOEWE initiative (Hesse, Germany) within the emergenCITY centre as well as by the German Federal Ministry of Education and Research and the Hessen State Ministry for Higher Education, Research and the Arts within their joint support of the National Research Center for Applied Cyersecurity ATHENE.	Fake news	multiple topics	It is not	not ecological	Online	1030	NA	NA	between 18 and 75 years	NA	The sample is representative of German population	S1 and S2 were about user experience for the S3 interventions. S3: 4 approaches to counter misinformation: Size: a) Reducing the post’s size and showing fact-checking articles; ) Warning: Showing a warning; c) Peer: Showing how many friends elieve the article is false, in addition to a warning; d)Explanation: Giving an explanation on why the post was marked with a warning	UX manipulation	Technocognition	Facebook	NA	The Explanation approach had the lowest mean value and was shown to be significantly more effective in reducing the perceived accuracy than most other conditions. While the Size condition also had a lower accuracy mean than the control group, this difference was not significant	In this work, researchers examined and compared measures to counter fake news in social media. Using a three-step study design, we took a closer look at their effectiveness and the user perspective. In summary, we found high acceptance of a warning approach, especially when combinesd with an explanation. Warning-ased approaches were also effective in reducing the estimated accuracy of false news …	successful intervention	NA	Highly (in my opinion the est from all I have read)	proven feasibility	4.2
4	Companion of the 2018 ACM Conference on Computer Supported Cooperative Work and Social Computing	Bhuiyan, M. M., Zhang, K., Vick, K., Horning, M. A., & Mitra, T.	2018	Research paper	No Information	NA	Not reported	NA	Fake News	multiple topics	Yes, it is.	ecological study	Online	NA	NA	NA	NA	NA	we recruited 16 university students	Researchers designed and tested browser extension called FeedReflect. Its function was to nudge users to reflect on consumed content, and visually dim the untrustworthy sources on Twitter.	UX manipulation	Technocognition	Twitter	Thus, the treatment users answered the credibility assessment questions for each highlighted and oscured item, while the control group answered questions without the nudge	1) Make people reread and rethink the news.Feed Reflect made people reread the news. Users would reread them even if the stories were not of interest to them. They were also more likely to second-guess the content.(2) Make people use external resources for credibility assessment.One effect of FeedReflect was that users would use external resources to research the information.(3) Make people activ…	Deploying the intervention among a group of university students showed its effectiveness. When usingFeedReflect, users perceived tweets from mainstream sources more credible, while those from non-mainstream sources as less credible.	successful intervention	There is no much information about the study procedure so it's hard to assess the risk of ias. However, the participants were only the students, and some of the conclusion came from qualitative, subjective analysis.	Seems quite Viable, however it is neceserry to develoap the moile version	techically feasible	3.9
417	ICIS 2019 Proceedings	Figl, K., Kießling, S., Rank, C., and Vakulenko, S.	2019	Research paper	University of Innsruck Innrain 52, 6020 Innsruck, Austria	Austria	Not reported	NA	Fake news	multiple topics	No, it is not.	not ecological	Online	N = 118	NA	27	from 19 to 35	Convenience sample	All participants had at least a high school diploma, and 41 (35%) had completed a achelor’s degree.	Researchers employed visual, four grade, rating scale (Pinocchio pictograms). This is negative scale, as by design it is used to rate the "how much of a lie" the post is. Also, notaly the four grade scale presupouses non-binary nature of the issue.	Tagging	Nudge	Facebook	NA	Analysis showed that participants correctly classified only 37% out of 944 oservations. Presence of Pinocchio flag only affected dependent variale: elievability, but not dependent variale: time spent. The presence of a Pinocchio fake news flag lowered the believability of a post. The presence of a Pinocchio fake news flag lowered the believability of posts from all sources, except high-quality ne…	First results of our pre-study indicate that the reputation of news sources interacts with the effect of fake news flags. In other words, fake news should be exposed by credible sources; therefore, the presented fake news flags should also be generated by credible sources, such as news pulishers with an estalished reputation.	successful intervention	NA	Viable, if social media introduce such approach.	techically feasible	3.6
697	Proceedings of the 51st Hawaii International Conference on System Sciences	Kim, A., Dennis, A.R.	2018	Research paper	Kelley School of usiness Kelley School of usiness Indiana University	USA	Not reported	NA	political fake news	politics	It was not.	not ecological	NA	445	NA	NA	NA	NA	about 57% were female, and about 5% were below 24 years of age, 40% between 25 and 44, 43% between 45 and 64, and 13% aove 65. For the education level, approximately 37% had not completed college, 35% had a college degree, and 28% a graduate degree.	Researchers presented subjects with 12 news headlines in three treatments: The first treatment was news presentation format (the control treatment) designed to mimic the current Facebook style of presentation as closely as possile. The second treatment was story presentation format with the name of the original source highlighted. The third treatment was story presentation format with source rati…	Source rating	Technocognition	Facebook	Study included control group	Results show that presenting social media stories in a story format (with the source highlighted) as opposed to their current news format (where the source is suppressed) induces users to evaluate their truthfulness more critically. Likewise, presenting source ratings directly influences the believability of stories. Researchers findings show that participants were more likely elieve articles tha…	Source ratings from a panel of experts hired by Facebook can have significant effects on the believability of the article. Results show that presentation format and source rating affect the believability of stories, which, in turn, affects users’ actions. Demographics such as gender, age, and education level had no significant impact on believability and actions.	successful intervention	Somehow artificial presentation of the headlines.	highly - if social media would implement such solutions as source ratings or even highlightening the source	techically feasible	4.2
367	British Journal of Psychology	Ecker U. K. H, O'Reilly Z., Reid J. S., Chang E. P.	2020	Research paper	School of Psychological Science, University of Western Australia, Perth, WesternAustralia, Australia	Australia	Not reported	This research was supported by grant DP160103596 from the Australian Research Council to the first author.	Fake News	multiple topics	No it is not.	not ecological	online	E1: 531, E2: 369	The following exclusion criteria were set (numer of excluded participants in Experiments 1/2 is provided in parentheses; note that some participants met multiple criteria, and thus, the total numer of exclusions was lower than the summed numers provided elow). Participants rating their English as ‘poor’ were excluded (n = 0/0). Minimum completion times for study and test phases were set based on …	E1: 39, E2: 39,2	E1: 21-77, E2: 20-76	The following exclusion criteria were set (numer of excluded participants in Experiments 1/2 is provided in parentheses; note that some participants met multiple criteria, and thus, the total numer of exclusions was lower than the summed numers provided elow). Participants rating their English as ‘poor’ were excluded (n = 0/0). Minimum completion times for study and test phases were set based on …		Researchers investigated the effectiveness of online fact-checks, with an experimental paradigm that attempted to mimic to some extent the real-world environment of social media. The main goal was to estalish if retractions/affirmation of presented information is more or less effective than refutation.	Tagging	Nudge	Twitter	Participants in the no-exposure condition received only the inference questions and were thus never exposed to the claims or any corrections	H1a: False-claim elief will be lower after refutations than retractions - In Experiment 1, the hypothesis was disconfirmed. In Experiment 2, however, with a longer retention interval, hypothesis H1a was supported. H1: False-claim inference scores will be lower after refutations than retractions. - This hypothesis was supported in both experiments. H2a: A retraction may ironically increase false-c…	Study has shown that refutations were more powerful if participants were previously exposed to the fake news, which runs counter to the assumption that greater familiarity with claims drives greater endorsement.	successful intervention	First, it is known that online convenience samples are not fully representative of the general population. Thus, the participants may be more familiar with, and perhaps more open to, online fact-checking. This means that the general effectiveness of fact-checking may be overestimated in this research. Secondly, in order to investigate the impact of the refutational format and prior exposure to fa…	Viable, if social media introduce such approach.	techically feasible	3.9
283	Political Behavior	Clayton, K., Blair, S., Busam, J. A., Forstner, S., Glance, J., Green, G., Kawata, A., Kovvuri, A., Martin, J., Morgan, E., Sandhu, M., Sang, R., Scholz-Bright, R., Welch, A. T., Wolff, A. G., Zhou, A., Nyhan, B.	2019	Research paper	University of Michigan, Ann Aror, MI, USA	USA	Not reported	Dartmouth College Office of Undergraduate Research	Political Fake News	politics	It was not, material were merly mimicking Facebook posts.	mimical study	Online	N = 2994	NA	median age group 25–34	NA	Recruited from Amazon Mechanical Turk with no inclusion criteria indicated	Although samples from MTurk are not nationally representative, results from studies conducted with participants from the site mirror those obtained from other samples. Sample also overrepresents Democrats —32% identify as Republican or lean Republican, whereas 58% identified as Democrat or lean Democrat. Participants also approve of Trump (30%) and voted for him (30% of those who report voting) a…	Researchers employed two groups of interventions: 1) general warnings, before the reading; 2) one of the following tags: “Disputed”, “Rated false”, "None" (no tag). Therefore there were 6 experimental conditions, plus control group. Participants were asked to evaluate the accuracy of each claim on a four-point Likert scale from “Not at all accurate” (1) to “Very accurate” (4)	Warning	Nudge	Facebook	Experimental condition where no general warning, nor fact-check tag were employed before measure.	First, both “Disputed” and “Rated false” tags modestly reduce elief in false news. Results demonstrate that “Rated false” tags, which specifically tell users when claims made in headlines are untrue, are more effective at reducing elief in misinformation than the “Disputed” tags previously used by Facebook. No consistent evidence that the effects of these tags varies by the political congeniality…	Our results provide support for prior studies finding a negative effect of general warnings on elief in misinformation (olsen and Druckman 2015; Ecker et al. 2010; van der Linden et al. 2017), but our finding that these warnings also reduce the perceived accuracy of true headlines suggest that they pose a potential hazard. False news may already increase distrust in legitimate information; uninte…	successful intervention	Sample was more educated and politically active than the general population and leaned lieral; future studies should be conducted with nationally representative sample. Study examined the effect of warnings and tags on pro- and anti-Trump headlines in the aftermath of a presiden-tial election—a sustantively important but specific context. Focus of the study was too narrow and design should be mor…	This research suggests just slight adjustments to already existing misinformation preventing tools employed on Facebook. It is a very Viable intervention	proven feasibility	4.2
5	The Harvard Kennedy School (HKS) Misinformation Review	Bode L., Vraga E. K., Tully M.	2020	Research paper	Communication, Culture, and Technology Program, Georgetown University	USA	Presence of declaration of no conflict of interests	This project was funded by a Page and Johnson Legacy Scholars Grant, #2018FN004, from Pennsylvania State University.	Twitter misinformation	multiple topics	Sort of: participants were instructed to read a page of Twitter posts as if they were viewing their own feed, which we said were taken from someone’s feed. The simulated feed contained six Twitter posts, including one manipulated post and five posts validated as politically neutral and plausile social media posts	mimical study	Online	610	NA	36	NA	NA	55% male, 52% at least achelor degree	After completing a short pre-test questionnaire, participants were randomly assigned to view one of four simulatedTwitter feeds (N=610).2In each condition (that is, each group into which participants were randomly assigned), participants were instructed to read a page of Twitter posts as if they were viewing their own feed, which we said were taken from someone’s feed. The simulated feed containe…	Social correction	Nudge	Twitter	We examine four of the 10 total conditions we fielded in this article, excluding a pure control condition, in which participants were not exposed to any misinformation or correction, as well as 5 conditions that included a second manipulation focused on news literacy. None of the conditions tested in this article included news literacy interventions.	Participants who saw any of the corrections expressed lower levels of misperceptions that raw milk is more nutritious than pasteurized milk as compared to people who saw the misinformation without any correction. Moreover, there are no differences in misperceptions about raw milk’s nutritional value among people who saw a neutral (factual-only) correction, an uncivil correction, or an affirmative…	Interventions aimed at encouraging and facilitating user-to-user correction on social media should emphasize content over tone, and encourage users to correct in whatever tone feels most comfortale to them, as long as they provide factual information.	successful intervention	Honestly, I don't see any risk. I think this study is very simple and elegant, and there is no much space for ias.	It depends. Theoretically, highly, however there is a question who should post such correction information in real life? A moderator?	proven feasibility, requires resources	4
683	Journal of Computer-Mediated Communication	Garrett, R. K., Poulsen, S.	2019	Research paper	Ohio State University School of Communication, OH 43210, USA	USA	Not reported	Work supported by the National Science Foundation underGrant Numer IIS-1149599.	political fake news	politics	It is not.	not ecological	Online	E1: 218, E2: 610	E1: 619, E2: 248	NA	NA	E1&E2 - subjects were excluded from final analysis based on their quality of performance in research tasks.		Researchers tested different kinds of fact-checking flags: In Study 1, they tested fact-checker flags, peer-generated flags, and a flag indicating that the pulisher self-identified as a source of humor. In second wave of experiment, researchers found that self-identified humor flags were most effective, reducing beliefs and sharing intentions, especially among those predisposed to elieve the post.	Tagging	Nudge	Facebook	In both experiments the control group was introduced.	E1: This study found that self-identified humor flagging is the only approach of the three tested toimprove elief accuracy. More importantly, the effects of this type of flag are uniquely eneficial amongindividuals predisposed to elieve the falsehood. E2: Using a larger and more demographically diverse sample, Study 2 provided further evidence thatwarningFacebookuserswhenastoryischaracterizedyits…	The evidence presented here paints a modestly encouraging portrait of the effectiveness of flagging messages that explicitly advance inaccurate information as a form of humor. This approach to flaggingwasmoreeffectiveatreducingbeliefsandsharingintentionsthanflagscharacterizingthemessagesthemselves as false, whether those assessments came from fact checkers or peers. Just as important, users saw t…	partialy successful intervention	NA	Moderately - it's rather hard to convince fake news creators to flag themselves as humorous and not serious. Other types of flags can be implemented, however it's unclear if they work.	techically feasible; Specific: requires more research	4.2
22	nformation Systems Research	Moravec, P. L., Kim, A., Dennis, A. R.	2020	Research paper	Operations and Decision Technologies Department, Kelley School of usiness	USA	Not reported	NA	Fake News related to parenthood	parenthood	It is not	not ecological	Online	398		NA	8% were younger than 24, 20% were 25−34, 17% were 35−44, 18% were 45−54, 23% were 55−64, and 15% were 65 and older	NA	about half of our participants were female, and 81% were Caucasian. The participants were diverse in age: 8% were younger than 24, 20% were 25−34, 17% were 35−44, 18% were 45−54, 23% were 55−64, and 15% were 65 and older. about 30% of the participants never attended college, 28% attended some college, 11% completed a two-year degree, 23% completed a four-year degree program, and nearly 8% had a g…	All subjects participated in the control treatment and were randomly assigned to one of the four flagging treatments: (i) Facebook, (ii) System 1, (iii) System 2, or (iv) comination of System 1 and System 2. All flags contained both an icon and a text (i.e., explanation), as this is the usual format of a computer warning message (Anderson et al. 2016, Vance et al. 2018). The first treatment used …	Tagging	Nudge	Facebook	Control condition	The results show that all flags have significant negative effects on elievability. We tested the effects of training on each flag separately and report the pairwise effects of all four flags (see Tale 5). Training had a significant effect for Facebook’s Flag (p 0.002), the System 2 intervention (p 0.007), and the comination intervention (p< 0.001), but not for the System 1 intervention. Hypothesi…	The combination intervention had a greater effect before the users were trained than either individual intervention after the users were trained. Thus, we elieve the est approach is to design a more impactful fake news flag that is intended to directly affect both System 1 cognition and System 2 cognition. brief awareness training increased the effect of the comination intervention by 50% (see Ta…	partialy successful intervention	1. Artifical stories, which might not work as well for system 2 processing. 2. Short period of time testing	Highly, if the social media authorities implemented the findings.	proven feasibility	3.7
208	Proceedings of the 20th Congress of the International Ergonomics Association (IEA 2018)	Valdez, A. C., Ziefle, M.	2018	Research paper	Human-Computer Interaction Center, RWTH Aachen University, Campus oulevard 57, 52074 Aachen, Germany	Germany	Not reported	This research was supported by the Digital Society research program funded by the Ministry of Culture and Science of the German State of North Rhine-Westphalia.	Refugee Fake News	politics	No	mimical study	Online	N= 142	22	29.6	NA	subjects were recruited using convenience sampling. Some subjects were excluded from the final sample, ecause their believability ratings were always "1".		Researcheres tested the effectiveness of fact check badges on eliviility of the fake news. subjects were presented with 13 social media headlines, 7 of which were fake news.	Tagging	Nudge	Facebook	Repeated measure, in control condition subjects were shown materials without factcheck adge	The believability of fake news was, generally speaking, no higher or lower than authentic news posts. Only in cases of two fake headlines, adges proved to be working	Participants in this study rated most of news posts—oth fake and authentic—relatively low in terms of elievability. The changes in believability after adding a fact-checking adge were also very small and in some cases even increased believability on our scales.Oserved effect is very low, however there is a risk of bias in this study (see "Risk o ias).	unclear results	The design of rating slider might bias subjects to use "1" as believability rating. The sample was also quite homogenous and composed mostly of high education, young age, and low income subjects.	Fact checking adges seem very Viable option, hoewver results of this research has put into question the effectiveness of such a correction,	techically feasible	3.4
15	Journalism Studies	Naab, T.K., Heinbach, D., Ziegele, M., Grasberger, M.T.	2020	Research paper	Department of Media, Knowledge and Communication, University of Augsurg, Augsurg, Germany;	Germany	Not reported	Study 1 of this research was supported by the Digital Society research program funded by the Ministry of Culture and Science of the German State of North Rhine-Westphalia.	Fake news	multiple topics	To some degree, they mimic the online environment.	mimical study	NA	E1: 226, E2: 464	NA	E1: 21 E2: 26.53	NA	NA	E1: Undergraduate students of a large university in Germany participated voluntarily. Seventy-seven percent of these participants were female. E2: 72% female; 46% had received an university degree.	E1: Participants were randomly assigned to one of the five conditions, where they were presented with news and comments under it (except for control group, where there were no comments): comment valence (supportive vs. critical) and the context in which the article and the comment thread were presented (two different German news media outlets) and control group (just article, no comments). E2: Un…	Social correction	Nudge	Facebook	E1: comment-free control group. E2: comment-free control group.	E1: Participants exposed to supportive comments perceived the comments as more positive toward the article than participants who read the critical comments. In addition, readers of the critical comments perceived these comments as more critical towards the article than readers of supportive comments. E2: Like count, author of the reply comment, and valence of the reply comment were successful: Th…	Study findings provide important implications for research on credibility perceptions in online environments and on the effects of critical comments, civil user-user-interactions, and interactive journalistic moderation. The findings underline the potential of critical user comments to serve as a corrective to deficient journalistic work, ut, at the same time, the findings also illustrate that un…	mixed results	1. the experimental designs in laboratory settings pursued high internal validity. At the same time, this procedure might have forced respondents to read and evaluate news stories they might not be interested in under natural circumstances, therey reducing the external validity of our findings. 2. both studies are limited to short-term effects of critical comments. Future longterm effects studies…	Quite low - impossile to manipulate comments, likes etc.	ineffective; Specific: volontary acction	3.5
11	Studies in Communication and Media	Kluck, J. P., Schaewitz, L., &amp; Krämer, N. C.	2019	Research paper	Social Psychology: Media & Communication at the Department of Computer Science and Applied Cognitive Science, University Duisurg-Essen, Forsthausweg 2, 47057 Duisurg, Germany	Germany	Not reported	This research was funded by the German Federal Ministry of Education and Research in the program IT Security (“autonomous and safe in the digitized world,” grant numer 16KIS0773) and was supported by the Digital Society research program funded by the Ministry of Culture and Science of the German State of North Rhine-Westphalia.	Fake News concerning immigration politics.	politics	The study materials were mimicking Facebook enviroment.	ecological study	online	246	6	27.58	18 - 68	Some subjects were excluded when they spent less then 5 seconds per rating task.	The final sample consisted of 240 individuals (170 females, 69 males, 1 did not specify gender), aged between 18 and 68 years (M = 27.58, SD = 8.13). The majority of participants were students (60.4%) and employees (24.6%), and most had a high school diploma or higher (88.4%). Participants also rated their social media haits with respect to different ehaviors (from 1 = never to 7 = very often for…	The present study employed a 3 (user comments: positive vs. negative vs. no comments) x 3 (numerical credibility rating: positive vs. negative vs. no rating) between-subjects design to investigate the influence of user representations on individuals’ perceived credibility of false news and their willingness to share it. In an online survey, participants were exposed to a mockup Facebook news post…	Social correction	Nudge	Facebook	Control group	Contrary to prevalent assumptions regarding heuristic information processing, numerical credibility ratings had no influence on participants’ credibility appraisals and intended sharing ehavior. However, negative user comments diminished the believability of false news. Moreover, participants’ willingness to share the news post publicly and privately was indirectly reduced by the effect of negati…	Study shows that people do not perceive false news on social media in isolation; on the contrary, user comments that explicitly express diselief in a story can support decisions regarding what is true and what is not true. This finding should be considered when designing future interventions to counter false information on social media.	successful intervention	1. Materials were involving just one subject. 2. The manipulated user comments were consistently either in a positive or in a negative direction. 3. Due to the cross-sectional nature of the present study, participants were only exposed to the user representations once during the experiment. 4. The news source in the study was entirely fictitious. 5. The sample consisted of mainly young, female, a…	Not much - noody has a control over what and how people comment.	techically feasible	3.8
700	Journalism Practice	Kim, J. W., Masullo Chen, G.	2020	Research paper	School of Communications, Dankook University, Yongin-si, Korea	South Korea	Not reported	This work was supported by Texas A&M International University [University Research Grant 2017– 2018].	political fake news and comments to them	politics	It was not	not ecological	Online	416	NA	NA	13.7%, age 18–27; 17.1%, age 28–37; 17.8%, age 38–47; 19.2%, age 48–57; 30% age aove 58		55.4% male, 44.6% female, 69.2% White, 13% lack or African American, 13.7% Hispanic or Latino, 1.9% Asian or Asian-American, 0.5% Native American, and 1.4% other); education (89.1% achelor’s degree or elow, 10.9% some graduate education, including professional certificate or aove)	A 2 (comment tone: uncivil vs. civil) × 2 (comment content: correction vs. reinforcement)between-subjects experiment was emedded in a we-ased survey. The tone of the comments (civil versus uncivil) was manipulated, as was whether the comments corrected or reinforced the factual inaccuracy in the news story. Uncivil comments contained common markers of incivility uch as profanity, words in all cap…	Social correction	Nudge	Facebook	NA	Civil comments were perceived as more credible overall. Some subjects considered credibility and tone of the comment as a separate factors.	Overall, the results of the analyses strongly support the power of message tone in terms of influencing people’s perceptions. Participants perceived civil comments as more credible than uncivil comments. Results of the study also showed that participants perceived comments that corrected misinformation as more credible than comments that incorrectly reinforced misinformation. While people view ci…	successful intervention	In addition to concerns about low external validity and generalizability that are emedded in any experimental research, the limitation of not being ale to cover a wide range of types of incivility is to be noted. Researchers considered incivility in comments and a sutle form of misinformation in the news, but future research should examine misinformation in comments as well.	rather low - we have no influence on what and how people comment stuff	volontary acction	4.4
876	Digital Journalism	Masullo, G. M., & Kim, J.	2021	Research paper	School of Communications, Dankook University, Yongin-si, Korea	South Korea	Presence of declaration of no conflict of interests	Texas A&M International University, USA University Research, no. 2017–2018	Misinformation on immigration and health care in the US in a form of Facebook posts	health; immigration policy	Mimical experiment: the stimuli (i.e., news stories and intervention) was in a social media format , and the participants completed they survey from home (or at last online).	mimical study	Online	873	NA	NA	>18	The sample was matched with demographic percentages of the US adult population (i.e., quota sampled based on gender, age, ethnicity, and education).	Representative sample of the US adult population.	Intervention: civility of correcting social reaction and emotional reactions to corrective comments (angry vs. like). Participants were randomly assigned to one of six conditions. Conditions differed in terms of tone of comments (civil vs. uncivil) and reaction on the correcting comments ("angry", "like", or no reaction).	Social correction	Nudge	Facebook	The control condition saw no reactions (i.e., emoticons such as "like" or "angry") toward the posts.	The researchers found no effects of tone (civil vs. uncivil) on perceptions of credibility of the news stories. However, they found partial support that incivility decreased perceptions of the credibility of the correcting comments.	"Angry" reaction posted on an uncivil correcting comment cancels out the effect of incivility. Uncivil corrective comments they may have the potential to lead to negative perceptions of the comments themselves. When correcting misinformation on digial platforms, it is vital to do so civilly.	unclear results	1. Other topics than DACA and health care can produce different results. 2. Only 2 out of 7 emotional reaction on Facebook was tested. 3. The research did not study, if the correction was successful.	It seems Viable to implement, however correction of all misinformation would require wast resources	requires vast resources	3.2
1406	Information, Communication & Society	Vraga, E. K., & Bode, L.	2017	Research paper	Department of Communication, George Mason University, Fairfax, VA, USA	USA	Presence of declaration of no conflict of interests	NA	Misinformation about the Zika virus on Facebook and Twitter	health	To some extent it was ecological ecause the stimuli simulated Facebook and twitter feeds. However, it was artificially created and the participants were aware that they were participating in a research project.	mimical study	Online	271	342	20.17	NA	Students of Mid-Atlantic university, offered credits for participation	Mid-Atlantic university students, male 57.6%	An experimental design was tested to see whether social correction via peers have an effect on misperceptions about the causes of Zika. both the type of correction (sourced Snopes + CDC or not sourced) and platform (Facebook vs twitter) was tested.	Social correction	Nudge	Facebook and Twitter	In the control condition, participants viewed three pages of control posts (unrelated to Zika).	When the misinformation is corrected and a source is provided, misperceptions are reduced compared to the control condition. Social corrections without sources are not effective in reducing misperceptions compared to the control, but neither is significantly different from correction with sources. The interaction of platform (Facebook vs twitter) x type (source vs no source) was not significant. …	Short reuttals of peers with source works. Social corrections are equally effective on Twitter and Facebook	successful intervention	University students only. The experiment used an artificial social media rather than the participants own native content.	Viable - however, social component probably makes it a it harder to implement on a large scale	techically feasible	3.6
1362	Social Media + Society	Tully, M., Bode, L., & Vraga, E. K.	2020	Research paper	School of Journalism and Mass Communication, The University of Iowa, Iowa City, IA , USA	USA	Presence of declaration of no conflict of interests	Partially by a Page and Johnson Legacy Scholar Grant (#2018FN0004) from the Arthur W. Page Center at Penn State University.	Misinformation about raw milk in Twitter posts	health	To some extent ecologicial: they completed the survey online (from home) and the Twitter feed (stimuli) resemles an actual Twitter feed. However, they could not interact with the feed, and of course, the participants were highly aware their responses/actions were being used for a research project.	mimical study	Online	610	NA	36.16	NA	US adults from MTurk were included.	87% had at least a achelor's degree (did not target this specifically)	They examined how exposure to misinformation and different corrections on Twitter about unpasteurized milk affects participants' likelihood of respond to the misinformation, and how they responded. Neutral correction (factual content, link to CDC + reinforced correction and a link to FDA) vs. affirmative correction (the same facts, but response tried to validate concerns) vs. uncivil correction (…	Social correction	Nudge	Twitter	Pure control condition excluded	Exposure to corrections does not increase self-reported likelihood of responding to the misinformation tweet as compared to the misinformation-only condition. Tone of corrections does not affect self-reported likelihood of replying. Overall low likelihood of responding to the tweet. A higher percentage of replies in the correction conditions were anti-raw milk than in the misinformation-only cond…	Exposure to correction does not prompt to respond to misinformation	unclear results	1. This study examine only potential response to misinformation on social media. 2. Sample is not representative for the US population. 3. participants were asked what they would replay, even, if they indictaced that they would not respond. 4 Only one issue was studied.	Somewhat Viable. However it potentially requires a lot of resources (e.g., classifying/recognizing misinformation, involving fact-checkers, developing algorithms that present corrective information to already recognized misinformation).	techically feasible	3.2
867	Media and Communication	Martel, C., Mosleh, M., & Rand, D. G.	2021	Research paper	Sloan School of Management, Massachusetts Institute of Technology, Cambridge, MA, USA	USA	Not reported	William and Flora Hewlett Foundation; the Ethics and Governance of Artificial Intelligence Initiative; MIT Liraries; The National Science Foundation Graduate Research Fellowship; no. 174530	Political fake news presented as a social media post	politics	Mimical experiment: the stimuli (i.e., news stories and intervention) was in a social media format , and the participants completed they survey from home (or at last online).	mimical study	Online	1589	639	44.84	NA	US adults (18+), quota sampling based on age, gender, ethnicity, race, demographic region, and those who indicated that they would share a piece of fake news	US adult, representative sample	The participants received one of four corrective messages in the form of a Tweet which varied by strength: A. direct ("No way do I elieve this article") or hedged ("I'm not sure about this article") and depth: C. simple (with a link) or D. detailed (a link with explanation)	Social correction	Nudge	NA	NA	It was found minimal evidence suggesting that strenght or depth of the corrective messages would neither affect correction engagement (i.e., likelihood of replying, accepting or resisting corrective information) nor elief-updating.		unclear results	This study is representative for the USA, but might not be representative for other populations. the experimental conditions could change the results of the study; hedging and depth can be differently understood. Result should be understood as a lack of evidence for difference between correction styles, not as evidence that all corrections style work the same.	This study presents a Viable option, that seems to be already utilized on some social media.; however, targeting all kinds of misinforamtion on social media would generate huge urden on social media companies.	requires vast resources	3.2
38	Health communication	Bode, L. & Vraga, E. K.	2018	Research paper	Communication, Culture & Technology, Georgetown University, USA	USA	Not reported	NA	Health misinformation; Zika virus outreak caused by genetically modified mosquitoes	heatlh	Somewhat. Study conducted on computers (not clear whether online or in a la) and with a simulated Facebook feed.	mimical study	Unclear	136	477	20,32	NA	Students of Mid-Atlantic university; passed attention checked; first time particiapts	60% male, and unfamilar with the Zika virus issue - as in comparison to other issues such as drug ause, The Islamic state in Iraq and climate change	The intervention tested the effect of algorithmic and social corrections on perceived accuracy of misinformation about the Zika virus. Participants were randomly allocated to one of three experimental conditions (one of which was a control). In the two experimental conditions (algorithm vs social correction), the participants viewed a simulated Facebook feed with control posts and a single post w…	Social correction	Nudge	Facebook	Participants in the control condition viewd three pages of control posts (social interactions and news).	oth the algorithm correction and the social correction significantly reduced elief in misinformation as compared to the control group (algorithm correction was more effective). There was no significant difference between the two corrections.	Correction can work, when it is done quickly and clearly, and provides supporting evidence either through a related stories algorithm or a link offered by a social contact.	successful intervention	1. student sample; 2. Zika virus issue can be percived differently in the US context than other kind of misinfo.; 3. sample is small and they received credit for participation. 4. this is artificial experiment, we do not know, how people would ehave in the real world; 5. This is a Facebook study	Potentially Viable. The algorithm apporach may require some resources to implement, and the social correction is dependent on peers having the required knowledge and skills to correct others.	techically feasible	2.9
912	Social Science Computer Review	Miskolci, J., Kovacova, L., & Rigova, E.	2020	Research paper	Faculty of Education, Comenius University in Bratislava, Slovakia	Slovakia	Presence of declaration of no conflict of interests	Supported by a grant from the Foundation Open Society Institute in cooperation with the Think Tank Fund of the Open Society Foundations.	Hate speech against Roma people on Facebook	cyberbullying	Ecological experiments. Intervetion into discussion on Facebook	ecological study	Online	60 discussions on Facebook	NA	NA	NA	A Facebook discussion related to the topic o Roma people and posted by one of hight-level politicians in Slovakia/or mainstream news media, between april 2015 and January 2017.	NA	Researchers used disguised Facebook profiles and joined discussions of Faceeook/ They added least 10 positive comments on Roma people. They adopted one of two strategies in commenting: fact-checking (correcting facts) and/or personal experience with Roma people.	Social correction	Nudge	Facebook	Facebook discussion related to Roma people and on high-profile Slovakian politicians' profiles or on mainstream media.	The most frequent outcome of the intervention was that hateful comments continued in the discussion. The second most frequent outcome was that no more comments were posted in the discussion. The third most frequent outcome was that the pro-Roma comments were acknowledged (happened rarely). The most desirale outcome of the intervention (i.e., that people completely acknowledged the argument from t…	When the researchers attempted to counter hate speech against the Roma on Facebook, most often the participants continued their hate. Nonetheless, other participants started to join the discussion in order to defend the Roma. Moreover, commenting in favor of the Roma made a sustantial portion of discussion participants stop presenting any more hate.	unclear results	Large differences in the content of the Facebook posts. Significant differences in the visiility of the posts to Facebook users. Author of the post may be offline and thus disengaged from the intervention from the researchers. Many participants may only have read the post, not the comments by other participants or the reseachers. Some comments and post were deleted by administrators/users.	Technologically Viable, although it requires a lot of resources to egange with every single discussion/post/comment regarding the topic of interest.	techically feasible	3.1	They did not check intention to share
28	46th Hawaii International Conference on System Sciences	Tanaka, Y., Sakamoto, Y., & Matsuka, T.	2013	Research paper	Stevens Institute of Technology	USA	Not reported	National Science Foundation, no. IIS- 1138658.	Rumor-tweets related to the Great East Japan Earthquake	rumors; natural disaster	Somewhat as it was conducted online and the stimuli resemled Tweets.	mimical study	Online	87	NA	20.2	NA	Students of Japanese university: Chia	40 male, 47 female. Seventy-nine participants (90%) lived in Chia prefecture and eight participants lived in neighoring prefectures of Chia. 72 participants (83%) were affected by the disasters to some degree. Forty-eight of 87 participants (55%) had Twitter account.	The intervention tested whether exposure to criticism reduced people's intent to spread rumors. All participants were presented with both rumor-tweets and criticism-tweets, but depending on the condition they either saw rumors first or criticism first (i.e., two conditions). The criticism-tweets criticized corrosponding rumor-tweets.	Social correction	Nudge	Twitter	NA	There were significant more rumor-stoppers (i.e., response aimed at stopping the spread of rumor-tweets) in the criticism-first condition than the rumor-first condition. Moreover, the participants in the rumor-first condition perceived the rumor-tweets as more accurate and important than the participants in the criticism-first condition.	Not everyone needs to be a critical thinker all the time: people can benefit from each other's critical thinking. The system is an indirect collaoration system in that users work togheter through their outout, in this case criticisms, to solve a social prolem, here to inactivate false rumors.	successful intervention	1. The participants were victims of earthquake, 2. only intent to spread was measure. 3. Only 10 different rumors were tested.	To an extent. However, I elieve it may be difficult to produce criticism-tweets corresponding to rumors on twitter, either it is done by a fact-checking service or if it is crowdsourced.	techically feasible	2.8
1332	Cyberpsychology, Behavior, And Social Networking	Tanaka, Y., & Hirayama, R.	2019	Research paper	Department of Fundamental Study Graduate School of Engineering Nagoya Institute of Technology Gokiso-cho, Showa-ku Nagoya, Japan	Japan	Presence of declaration of no conflict of interests	KAKENHI; No. 26780376 and 18K12010.	Popular psychology myths in a form of Tweets	science	Mimical experiment: the stimuli and internetion was similar to this on Twitter	mimical study	Online	164	78	42,6	18 - 75	Adult Japan residents, who successfully passed the test.	Non representative sample of Japanese adults	The intervention aimed to test the effect of subjective and ojective countermessages to false rumors on their perceived accuracy. Participants were presented with 3 false and 3 factual tweets and asked to indicated their accuracy (and also importance, interest). Next, participants were randomly allocated to either the subjective or ojective counter group. For the false rumor tweets, the subjectiv…	Social correction	Nudge	Twitter	No explicit control condition. They compared the two groups (subjective counter group vs. ojective counter group).	In the subjective counter group beliefs changed positively after countermessage exposure for both false and factual tweets, wheres the believs in the objective counter group changed negatively after countermessage exposure for factual tweets but not for rumor tweets.	Quality of countermessaging is important: objective countermessaging works, but subjective can be counter-effective.	partialy successful intervention	1. Results refer to immediate effects after a one-time exposure. 2. All participants recruited through an online research service in Japan. 3. The misinformation was only concerned with psychology topics.	Viable, however, its not straight forward. One needs to develop algorithms that present countermessages to false rumors (and recognizes false rumors?), and countermessages needs to be developed and fact-checked by factcheckers.	requires vast resources;	2.8	I am not sure if thesis should be included.
1405	Emerging Infectious Diseases	Vraga, E. K., & Bode, L.	2021	Research paper	University of Minnesota, Minneapolis, Minnesota, USA	USA	Not reported	University of Minnesota and Georgetown University.	COVID-19 misinformation in a simulated Facebook feed	health	Mimical experiment: the stimuli and intervention was similar to this on Facebook.	mimical study	Online	W1: 1419; W2: 1110	W1: 177 ( 143 unwilling to participate, 34 did not pass attention test); W2 12	36.94	NA	US adults from the MTurk online panel	Did not target specific demographics, but the sample turned out to be skewed male (62.9%) and highly educated (72% had a achelor's degree or higher)	The intervented aim to test the effect of who corrected misinformation (WHO infographic vs Facebook user) and whether the correction was in response to misinformation or independent of it. Participants in the experimental conditions viewed a WHO infographic posted by either WHO or a Facebook user (depending on condtion), and in response to a misinformation post or with no misinformation post at a…	Social correction	Nudge	Facebook	In the control condition participants viewed five control posts on the simulated Facebook feed	Exposure to the WHO graphic in any condition reduced misperceptions that a hot ath will raise ody temperature as compared with the control, but had no effects on misperceptions that a hot ath will prevent COVID-19 infection. They found no differences by either source or placement, nor by the interaction between the 2 categories.	The infographics do not affect all misperceptions, reductions in misperceptions that occur do persist over time.	ineffective intervention	1. Not representative sample of the US residents; 2. initially participants did not elief that hot ath could prevent COVID19, and that could undermine the results of the study; 3. The myth was not associated with political partizan devision in the US.	Viable. Presenting WHO infographics correcting misperceptions on COVID-19 is straight forward, but it would probably demand some resources if they were to be presented in response to misinformation every time it is posted.	requires vast resources;	3.6	I am not sure if we include thesis. This seems to be worse than the previous Rachel
452	PLOS one	Gesser-Edelsburg, A., Diamant, A., Hijazi R., Mesch G.S.,	2018	Research paper	1 The Health and Risk Communication Research Center, University of Haifa, Haifa, Israel, 2 School of public Health, University of Haifa, Haifa, Israel,	Israel	Not reported	The authors received no specific funding for this work.	misinformation concerning the measles vaccination	health	It is not.	not ecological	Part of the research group were studied in a lab, other part filled questlonaires online.	n = 243	No dropouts	NA	NA	NA	The experiment included 243 students, 65 % of which work in health professions. Of them, 174 were students at the School of public Health and 69 were in different departments of the Faculty of Social Welfare and Health at Haifa University in the years 2017–2018.	A controlled experiment with participants divided randomly into two conditions. In both experiment conditions a dilemma was presented as to sending a child to kindergarten, followed by an identical Facebook post voicing the children mothers’ concerns. In the third stage the correction by the health organization is presented differently in two conditions: Condition 1 –common information correction…	Science literacy	Boosting	Facebook	subjects were divided in two groups	The findings of the study indicated that the experiment participants who received a Health Ministry response in keeping with the theory, expressed a higher level of satisfaction, trust and self-efficacy than those who received a common Health Ministry response. These findingss up-port the assumptions of the approach of risk communication, namely that when health organizations provide full and tra…	It is very important for the organizations to correct misinformation transparently, and to address the emotional aspects for both the pro-vaccination and the hesitant groups. The pro-vaccination group is not a captive audience, and it too requires a full response that addresses the public’s fears and concerns	partialy successful intervention	NA	Highly, however, it's up to users if they would read the explainations.	Voluntary action	4.3
1385	Journal of Medical Internet Research	van Stekelenburg,A. Schaap, G., Veling, H., & Buijzen, M.	2021	Research paper	ehavioural Science Institute Radoud University, Nijmegen, Netherlands	Netherlands	Not reported	Behavioural Science Institute Radoud University; Prolific’s waiveer service fees on COVID-19-related research	False statements regarding the coronavirus and COVID-19	health	Non-ecological. No specific social media targeted. Stimuli did not resemle any social media feeds or posts. Participants were all from Prolific and were aware that they were being researched.	not ecological	Online	1202	30	NA	18 +	US citizens from Prolific, quota sampled based on age, gender and ethnicity.	Approximate representative sample of the US adult population	Participants were randomly assigned to either the intervention condition or the control condition. All surveys (at each T) started with the measure of elief accuracy on statements about the coronavirus and COVID-19. All participants also completed measures on coronavirus-related behavior, trust in scientist and what their primary news source was. In the intervention condition, an infographic pres…	Science literacy	Boosting	NA	No intervention received.	Mean scores of belief accuracy were very high for all waves, with a modest increase in eliefe accuracy over time. The interaction effect between condition (intervention vs control) and wave on elief accuracy was not significant. This means that the intervention did not significantly alter elief accuracy of participants over time, compared to the control condition.	The oosting intervention yielded no significant increase in elief accuracy over the control condition, demonstrating that the oosting infographic was not successful in helping people figure out what is true and what is false. However, in cases where people do not immediately have a clear understanding of the facts, they are capale of figuring them out over time.	ineffective intervention	1. The study did not check elifes in misinformation, only science based claims were checked. 2. Participants can be more interested in research than an avarage US citizen.	Viable: one can provide social media users with the steps descried in the intervention, hoping that they would be more critical of news/statements/claims they read. Although the intervention did not produce any significant effects.	techically feasible	2.9
43	Behavioral and Social Issues	Tsipursky, G., Votta, F., & Roose, K. M.	2018	Research paper	The Ohio State University, USA	USA	Not reported	NA	No specific kind - more general in terms of sharing behavior on social media, verification of information etc.	multiple topics	Yes. The researchers was provided with access to the participants private Facebook accounts to investigate their sharing ehavior.	ecological study	Online. Quasi-observational study	21	NA	NA	NA	Those who took The Pro-Truth Pledge voluntarly in the past, and who self-selected for the study	NA	The intervention tested the effect of taking the Pro-Truth pledge on sharing behavior on social media (Facebook). Participants had previously taken a Pro-Truth Pledge in which they pledge their earnest efforts to share, honor, and encourage the truth.	Public pledge to truth	Boosting	Facebook.	Not a pure control condition, but they compared sharing behavior before and after taking the pledge.		A study conducted on the PTP has demonstrated its effectiveness in reducing the sharing of misinformation on social media. These preliminary findings suggest that the PTP may be an effective intervention for addressing at least some of the prolems caused by fake news and posttruth politics.	successful intervention	1. Smal and self-selected sample. 2. Involved researchers (they are proponents of the pledge) and possile subjective iasas in coding (e.g. instead of quality of posts, some more ojective measurements should be taken)	Viable. Requires little effort/resources to ask people to take the pledge, but it requires their willingess and true committment.	Voluntary action	3.55556	The only prolem I see with this experiment is that those people who were exposed to treated are already suscriers of a trusted media source.
1361	Journal of Social and Political Psychology	Tsipursky, G., Vottab, F., & Mulick, J.A.	2018	Research paper	Decision Sciences Collaorative, The Ohio State University, Columus, OH, USA	USA	Presence of declaration of no conflict of interests	NA	Misinformation (in general) on Facebook	NA	Ecological. Participants who signed a pledge were asked about their social media behavior before and after taking the pledge	ecological study	Online	24	NA	NA	NA	Ony participants who took the pledge 4 or more weeks ago were included.	Not reported	The Pro-Truth Pledge requires its signees to aide by twelve ehaviors (e.g., fact-check information, share sources, align opinions/actions with true information) which are intended to counteract a numer of cognitive iases that contriuted to people elieving in and sharing misinformation. The intervention tests the effect of aiding by the pledge on behavior in alignment with the pledge. Participants…	Public pledge to truth	Boosting	Facebook	No pure control. Comparison of behavior before and after taking the pledge.	Taking the pledge resulted in a significant increase in alignment with the ehaviors of the pledge, both on one's own Facebook profile and when interacting with other people's posts and in groups. For sharing content on their own profile, 70.83% of participants reported an increase of their pledge alignment after taking the pledge.	Taking the PTP improves the quality of social media sharing.	successful intervention	Participants were self-selected (potentially only those who actually had aligned their behavior participated). behavior was self-reported. The sample was small (N = 24).	Viable , as a voluntary action that can be encouraged either at the moment of starting an account or as promoted as a social action. However, not clear how popular this action can e.	Voluntary action	3.6
1050	Psychological Science	Pennycook, G., McPhetres, J., Zhang, Y., Lu, J. G., & Rand, D. G.	2020	Research paper	Paul J. Hill School of usiness, University of Regina; Kenneth Levene Graduate School of usiness, University of Regina; Department of Psychology, University of Regina	Canada	Presence of declaration of no conflict of interests	The Ethics and Governance of Artificial Intelligence Initiative of The Miami Foundation; The William and Flora Hewlett Foundation, the Omidyar Network, the John Templeton Foundation, the Canadian Institute of Health Research, and the Social Sciences and Humanities Research Council of Canada	False claims about COVID-19 presented in a Facebook post format	health	Mimical experiment: the stimuli and internetion was similar to this on Facebook.	mimical study	Online	856	177	47	18 - 86	US adults who uses Facebook or Twitter are included	US adults reasonaly representative of the US population	They tested the effect a simple accuracy nudge at the beginning of a study has on truth discernment of true and false headlines. Participants were assigned to one of two conditions: control and treatment. In the treatment condition the participants rated the accuracy of a single headline (unrelated to COVID-19) before beginning the news sharing task. In the news sharing task they were presented w…	Deliberation	Technocognition	Facebook	The control condition did the news sharing task in which they were asked to which extent they would share the news headlines presented to them.	They oserved a significant positive interaction between headline veracity and treatment - the treatment increased sharing discernment (i.e., participants were more likely to share true headlines relative to false headlines after they rated the accuracy of a single non-COVID-related headline. In the treatment condition sharing intentions for true headlines were significantly higher than for false …	Accuracy nudge makes participants more likely to consider accuracy when deciding whether to share.	successful intervention	1. Evidence is restricted to the USA . 2. the sample was not truly representative (it was not fully proability sampling), 3. particular set of true and false headlines. 4. Sharing intentions were hypothetical.	Viable. Social media platforms could implement similar kinds of accuracy nudges in their platforms.	proven feasibility	4
14	Political Behavior	Munger, K.	2016	Research paper	Department of Politics, New York University, 19 West 4th Street, 2nd floor, New York, NY, USA	USA	Presence of declaration of no conflict of interests		Cyberbulling	cyberbullying	Yes it is, the intervention was employed in Twitter environment.	ecological study	online	242	3	NA	NA	subject whose tweets could be traced for a period of 2 months, whose accounts are older then 6 months, white, and ones that used word n***o in their @..., not toward their friends, surpasses offensivenes score and is not a minor.		The author created a twitter bot which commented a racial ully with "Hey man, just rememer that there are real people who are hurt when you harass them with that kind of language". There were 4 conditions; 2x2: lack or white comic avatar, many (~500) or little followers (~10).	Social correction	Nudge	Twitter	NA	1. In-group/High Follower treatment would cause the largest reduction in racist language use; 2. Found evidence for both social identity theory in terms of in-group norm promotion and the theory that influential community memers drive changes in normative group ehavior. 3. Effects persisted for the first month under study, although not for 2 months. 4. The treatment effects turned out to be small…	This study’s demonstration of a method to reduce the expression of prejudice online is valuale in and of itself, the question remains as to whether this effect changes underlying prejudiced attitudes or behavior in the physical world. Ideally, future contriutions in this area of study should aim to measure all three out of these outcomes.	unclear results	NA	It seems to be very Viable intervention in Tweeter context.	proven feasibility	3.9
147	Aggressive Behavior	Bilewicz M., Tempska P., Leliwa G., Dowgiałło M., Tańska M., Urbaniak R., Wroczyński M.	2020	Research paper	Faculty of Psychology, University of Warsaw	Poland	Not reported	Narodowe Centrum Nauki,Grant/Award Numer: 2017/26/ E/HS6/00129	Cyberbulling	cyberbullying	Yes	ecological study	Online	891	NA	NA	NA	NA	NA	The interventions performed by the bot had the form of a direct reply to the user attacking others on the forum, addressing the hostile behavior and motivating change. The interventions would appear in the comment thread under the targeted comment. The second part of each intervention had a form of a message utilizing one of the psychological methods identified as potentially effective in reducin…	Social correction	Nudge	Reddit	acontrol group of 437 users was recruited from other suredditsased on the same criteria (a randomized timestamp was generated to indicate the moment used for pretest–posttest comparisons).	Most effective intervention were disproval and norm-inducing messages. In the case of the empathizing intervention, a significant but smaller decrease in veral aggression was oserved.	All kinds of messages targeting agressive messaging proved to be effective, with disproval and norm-inducing messages being most effective.	successful intervention	The study had some ovious limitations. The first limitation is related to the fact that the study had a form of a quasi‐experiment.The accounts selected for the interventions were not fully random(the ot appeared only on specific sureddits and its activity was oserved by other users—therefore, the interventions had to be nested within sureddits). This resulted in the initial veral aggression leve…	Highly Viable	proven feasibility	4.4
1338	Proceedings of the ACM on Human-Computer Interaction	Taylor, S. H., Difranzo, D., Choi, Y. H., Sannon, S., &Bazarova, N. N.	2019	Research paper	University of Illinois at Chicago, USA	USA	Not reported	NSF CHS Medium Award IIS-1405634	Cyerullying in comments on posts on social media	cyberbullying	To some extent. Experiment that involve some degree of deception. Participants were told they were testing a new social media platform in which they could browse and interact with posts etc. which makes it more naturalistic. However, participants knew that their social media behavior was being researched.	mixed methods; mocked UX experiment	Online	E1:109; E2: 174	E1: 11 (falling attention checks, suspicions regarding the study goal); E2: 79 (did not completed the whole study) - that was 3-day experiment; 39 excluded from analysis	E1: 38,15 E2: 38,23	E1: 20-73, E2: Not reported	Adults from MT, who finished the survey.	US population non-representative sample	S1: To examine the effect of empathy nudge designs, the study employed a 2 (victim identified vs not identified in the comment ox) x 2 (feeling prompt vs no feeling prompt) x 3 (content type: cyerullying, negative-valenced post, neutral-valenced post). The victim identification condition manipulated identification on the comment ox: viewers either saw a standard comment ox prompt "Write a comment…	Empathy nudge	Nudge	Facebook, Twitter, Instagram	S1: the control condition had no comment ox identification and no feeling prompt.	S1: There was a significant difference between the feeling prompt condition and the control condition in terms of empathic concern (feeling prompt = more concern). There was significantly more concern for the post with cyberbullying as compared to the other two posts. Participants who reported more empathic concern also reported more intentions to like a post (less intention to like the negative …	Design changes that increase the social transparency of bystanders’ browsing behavior were associated with increased accountability, findings suggest that self-presentation concerns are driving this association. However, accountability was only associated with ystander intervention through personal responsibility, which continues to point to personal responsibility as fundamental in moilizing yst…	partialy successful intervention	E1: 1. depended variales were self-reported and it may not translate into real life ehavior, 2. comment or liking is not necessary intervening into cyberbullying situation. 3. Use of screen shots can work differently than an interactive tool. E2: 1. Prolems with measure the empathy, 2. The participants were MT workers, therefore their incentives to participates in SNS could be scewed.	Quite Viable, but it requires redesigning existing social media platforms	proven feasibility	3.6
29	Mass Communication and Society	Tully, M., Vraga E. K., & Bode, L.	2019	Research paper	School of Journalism and Mass Communication, University of Iowa, USA	USA	Not reported	Georgetown University.	Health-related misinformation (GMO's and flu vaccine)	health	To some extent. The study was conducted online and with stimuli resemling Tweets.	mimical study	Online	E1: 487; E2: 599	E1: 1323; E2: 615	E1: 36; E2: 37	NA	Adult, Mechanical Turk user; how passed attention check and who recalled the NL tweets (a lot were excluded based on this).	Non-representative sample of the US population	E1: The intervention tested whether a news literacy (NL) tweet would decrease perceptions of misinformation tweet credibility, and specifically which NL tweet would be more effective (“your jo” vs “citizens’ jo”). All participants read a simulated Twitter feed. Participants in the experimental condition were presented with a GMO misinformation tweet that – depending on condition – said it was eit…	Media literaracy	Boosting	Twitter	E1: the control condition saw a neutral tweet (i.e. not misinformation or manipulation). E2: In the control condition they saw either a control tweet (texting and driving) or a NL tweet - they saw no misinformation tweet.	E1: The misinformation tweet was rated as less credible than the control tweet, however the type of NL tweet did not influence perceived credibility. E2: The misinformation tweet was perceived as significantly less accurate than the control tweet. The NL tweet led people to rate the "story" of the misinformation tweet significantly less credible than than the control tweet (however, the interacti…	Study suggests that NL tweets were ale to alter NL beliefs and minsinformation perceptions to some degree.	successful intervention	1. Not representative samples; 2. Only people how accurately recalled NL tweet. 3. NL and misinformation were altered, so we do not how it would function in the reality.	Viable. NL tweets can easily be shared on social media.	proven feasibility	3.7
511	Information, Communication & Society	Michael Hameleers	2020	Research paper	Political Communication, Amsterdam School of Communication Research (ASCoR), Amsterdam,The Netherlands	Netherlands	Not reported	NA	Political misinformation	politics	It is not.	not ecological	NA	1,091	NA	43.54	NA	subjects had to be over 18 yo	Sample was composed of subjects over 18 yo from USA and Netherlands	This study tested and compared effectiveness of two kinds of interventions: media literacy and fact checking	Media literaracy	Boosting	Facebook	Sample was divided in two su-groups and each was exposed to different interventions. Then the missinformation detection was measured by asking subjects to rate news headlines	Key findings indicate that misinformation that uses fake statistics, experts and evidence is perceived as more accurate than misinformation without factual references. The findings further indicate that, irrespective of its veracity, misinformation is perceived as more accurate and persuasive when it confirms pre-existing beliefs. Researchers have found that exposure to a media literacy intervent…	Mixed approach - utilizing both media literacy and fack-checking proved to be the most effective tool for comating fake news.	successful intervention	Researchers have forced people into exposure to misinformation and corrective information, whereas citizens may avoid misinformation or corrective information in real life, especially when it attacks their prior beliefs. They only manipulated misinformation on one highly salient and polarizing topic in both countries – for which prior attitudes play a more decisive role than any other factor mani…	Highly	proven feasibility	4
493	PNAS	Guess, A. M., Lerner, M., Lyons, B., Montgomery, J. M., Nyhan, B., Reifler, J., &amp; Sircar, N.	2020	Research paper	Department of Politics, Princeton University, Princeton, NJ	USA	Not reported	Democracy Fund, the European Research Council under the European Union’s Horizon 2020 research and innovation program (Grant 682758), and the Facebook Integrity FoundationalResearch Awards for funding support and Sumit Parashar	Fake News	multiple topics	It is not	not ecological	NA	NA	NA	median age 50 y	NA	The only criteria of inclusion I could find was the participation in media literacy program, which effectivenes was tested in this research.	In US 46% identify as Democratsand 36% as Republicans; in India online respondents were more likely to be male (72% versus 64%), younger(median age 30 by versus 37 y), more educated (76% college graduates ver-sus 6%), higher caste (42% low caste versus 74% in the face-to-face sample),more active on social media (90% use WhatsApp versus 11%), more inter-ested in politics (3.7 versus 2.9 on a 4-poi…	This research aimed to test media literacy intervention courses, during national elections.	Media literaracy	Boosting	NA	Study was randomized and controlled (control group before intervention was compared to group post intervention)	exposure to variants of the Facebook media literacy intervention reduces people’s elief in false headlines. These effects are not only an artifact of greater skepticism toward all information—although the perceived accuracy of mainstream news headlines slightly decreased, exposure to the intervention widened the gap in perceived accuracy between mainstream and false news headlines overall. In the…	The researchers find that a simple, scalale media literacy intervention can decrease the perceived accuracy of false news content and help people to etter distinguish it from factual mainstream news in both the United States and India. Moreover, the improvement in headline accuracy rating performance we oserve does not depend on whether the claims in question align with respondent's political pre…	unclear results	Real life social media users might ignore false news recognition tips, while in experimental setting they were incentivized to read them. Also the oserved effect was quite modest.	As authors write themself, the efect are modest and not persisting, also it is hard to say if this efect could be measurale in ecological setting. I don't think it is good enough approach.	ineffective	3.8
603	Cyberpsychology, Behavior, and Social Networking	Iacobucci, S., De Cicco, R., Michetti, F., Palumbo, R., Pagliaro, S.	2021	Research paper	Department of Neurosciences, Imaging and Clinical Sciences, University ‘‘G. d’Annunzio’’ of Chieti-Pescara, Chieti, Italy	Italy	No competing financial interests exist.	This research received no specific grant from any funding agency in the public, commercial, or not-for-profit sectors.	Deepfakes	deepfakes	It is not.	not ecological	Online	152	NA	36.09	20–69	NA	73 percent female;	Study group memers were randomly instructed to read a short explanation of DFs and their applications, including potentially harmful ones (i.e., priming condition); others were given no such text (i.e., control condition). All participants then viewed the DF video developed by the YouTue channel ‘‘Ctrl Shift Face’’ through the DeepFaceLa tool, where the face of original actor Jack Nicholson was d…	Media literaracy	Boosting	Facebook	Study involved a control group which was not exposed to DF priming.	Simple information priming serves as a soft form of inoculation and creates a form of ‘‘umrella protection’’ against the risk of being deceived by DFs. This provides users with the required knowledge and skills to correctly identify and interpret the real nature of the content they encounter. record an interaction between simple priming with DF definition and information about its potentially har…	Study confirmed the positive effect of DF information priming on users’ ability to successfully identify DF content, but only to those subjects who are measured low for ullshit receptivity.	successful intervention	First, participants were exposed to a brief road overview on DFs rather than a specific refutational-same inoculation message. Second, in line with the idea that fake-content recognition could be triggered by a top-down recognition process due to disclosure characteristics, future research should uild on prior disclosure studies to support practitioners in developing disclosure laels to signal su…	Highly	proven feasibility	4.1
251	Proceedings of the Association for Information Science and Technology,	Chen, X., Sin, S. C. J., Theng, Y. L., &amp; Lee, C. S.	2015	Research paper	Wee Kim Wee School of Communication and Information, Nanyang Technological University 31 Nanyang Link, Singapore 637718	Singapore	Not reported	NA	Misinformation (unintentional fake information)	general misinformation	No, however the environment was made to look similar to Facebook	mimical study	online	N = 131	NA	21.3	NA	Participants (N = 131) visited Facebook at least once a week, and over 60% (n = 81) visited more than once a day.		While the experimental group read an intervention message, the control group read a message that contained irrelevant information. The intervention message was written in the form of a magazine article (about 700 words) that focused on certain potential negative outcomes of misinformation such as monetary or physical harm. based on Social Cognition Theory, it is likely that increasing participant…	Media literaracy	Boosting	Facebook	Control group, which did not recieve a SCT based intervention message.	While the intervention consisted of a single session that was relatively brief (about five minutes long), the study’s findings suggest that it was ale to induce in the experimental group a statistically significant drop in their spread of misinformation. These findings are promising. Even though users did not completely stop the spread of misinformation after the intervention, the feasibility and…	Intervention messages, rooted in SCT, presented after the read-through material Facebook articles, were ale to produce a statistically significant reduction effect in experimental setting.	successful intervention	A limitation of the study is that it tested only the short term effect of the intervention; further testing with follow-up experiments	Moderately, as it is impossile to make everyone read some articles.	Voluntary action	3.9
841	Global Environmental Change	Lutzke, L., Drummond, C., Slovic, P., & Árvai, J.	2019	Research paper	School for Environment and Sustainability, University of Michigan	USA	Not reported	Er Institute at the University of Michigan, U.S. National Science Foundation; no. SES 1728807	Misinformation about climate change in a Facebook format	climate change	Mimical experiment: the stimuli (i.e., fake and true news) was identical to Facebook posts that one might encounter in daily life, eand the participants completed they survey from home (or at last online). .	mimical study	Online	2750	1462	44.11	NA	18+ age, from the US; quota sampling was used to alance gender and elief in anthropogenic climate change (50% elievers, 50% douters), passed attention checks, not speeders, and provided sound responses to the questionnaire.	Adults, 50% women, 44% with a degree in higher education, 50% did not elieve or were unsure about anthropogenic climate change	Two interventions: 1. "Guidelines condition" and 2. "Enhanced guideline condition". before viewing the fake/true news, participants were asked to consider four questions (i.e., the guidelines) that would help them to evaluate the credibility of news online. The questions were asking about whether they recognized the news organization that posted the story, if the information seemed believeale, if…	Media literaracy	Boosting	Facebook	The control condition received no intervention, they simply viewed the fake/true news and were asked questions about them.	The researchers found that participants who were exposed to the intervention (oth "guidelines" and "enhanced guidelines") showed reduced likelihood of trust, liking, and sharing the fake news. The intervention did not diminish their likelihood of trusting, liking, or sharing true news. However, effect sizes were small.	The study highlights the potential of simple interventions (i.e., priming critical thinking) to slow/reduce the spread of fake news about climate change on Facebook. However, as the obtained effect sizes were small, there are other factos such as e.g., motivated reasoning, lack of knowledge, political ideology. Further research is needed.	partialy successful intervention	Participants from the online Qualtrics panel. Intervention only tested on one post per participant. All stimuli concerned climate change.	Technically feasible, but practically it is hard to imagine that users would read the priming stimuli at all, in that sense easy to circumvent intervention.	techically feasible	3.2
44	NA	Hazan, R.	2021	Bachelor thesis	Princeton School of public and International Affairs, Princeton University, USA	USA	Not reported	NA	False and hyperpartisan news in the US political contex.	politics	the character of the presented stimuli is not clear	unclear	Online	E1: 533; E2: 1067	E1: 1; E2: 1	E1: 35,9; E2: 40,35	NA	1. Amazon Turk user, 2. >18, located in the US, 3. HIT approve rate of 95% or greated, 4. passing attention checks	Skewed male and educated, leaf-leaning politically.	The intervention tested the effect of different interventions (i.e., tips to spot fake news) on perceived accuracy of false and hyperpartisan news articles. Each intervention was a ulleted list of short tips that identifies aspects to look for when evaluating news. In Study 2 it was also included a intervention which contained a general warning against misinformation. A: “tips to spot fake news” …	Media literaracy	Boosting	NA	The control condition received no intervention	E1: Results showed that the 'vertical reading' intervention caused a significant decrease in the perceived accuracy of hyperpartisan news articles. No evidence that any interventions caused a decrease in the perceived accuracy of false articles. E2: Results showed no significant difference between the interventions group and the control group on perceived accuracy of the false news articles.	E1: the vertical reading intervention was most effective in reducing elief in hyperpartisan news, but the lateral reading intervention and motives intervention were most effective in increasing discernment between mainstream and hyperpartisan news. E2: interventions were not effective, except the comination treatement for discern the difference between diffrent kinds of news.	mixed results	1. The sample did not reflect general population; 2. Treatment were tested immeadiately after exposure	Potentially Viable to include tips on how to spot fake news on social media.	proven feasibility	3.4
1409	Communication Research	Vraga, E. K., Bode, L., & Tully, M.	2020	Research paper	University of Minnesota, Minneapolis, USA	USA	Presence of declaration of no conflict of interests	Partial funding Georgetown University	Misinformation about GMO and the flu vaccine on Twitter	health	To some extent ecological. Artificial social media interaction. Participants aware that they were being researched.	mimical study	Online	E1: 724; E2: 774	E1: 18 - attention check, 5 speeders; E2: 34 attention check, 3 speeders	E1: 35.80; E2: 36,83	E1: 18-80; E2: 18-82	Adult, US residents, passing attention check, and were not speeders	E1: An average particpant had a achelor’s degree; 50% were female: E2: An average participant had a achelor’s degree; 54% were female	This intervention examine whether news literacy messages on social media enchans the effectiveness of expert correction of misinformation on Twitter across two studies. In Study 1, all participants read a simulated Twitter feed with 6 tweets (4 control tweets and 2 manipulated tweets). The study used a 2 (correction: misinformation-only vs Pew correction) x 3 (Promoted tweet: control, Your jo, Ci…	Media literaracy	Boosting	Twitter	S1: the misinformation-only condition served as control, as well as the condition in which they viewed a driving and texting tweet (as opposed to the news literacy tweets). S2: also had a misinformation-only as a control (compared to correction condtion), and also a texting and driving conditon as control (compared to news literacy)	Study 1: Participants who get corrected have higher posttest perceptions of scientific consensus related to GMO safety as compared with the misinformation-only condition. No main effect of exposure to either the Your jo or Citizens' jo tweet on posttest misperceptions. Study 2: No main effect of correction impacting posttest misperceptions about the flu vaccine. The effects of correction in reduc…	This study found additional evidence for oservational correction from two different expert sources, however, it highlights the difficulty of crafting NL tweets that reak through the clutter on social media, and the unlikelihood that they enhance the effectiveness of expert correction. Three different NL tweets across two controversial health issues showed little ability to enhance the effectivene…	ineffective intervention	1. The sample was not representative for the US; 2. The participants could have een exposed to the stories before and that could influence the results. 3. The participants - might have different level of news literacy than other users.	Could be Viable. Corrections could be Tweeted to misinformation, but it will demand resources (e.g., recognizing tweets, fact-checking, develop corrections, algorithms, etc). News literacy tweets could also be presented, but the study highlights how difficult it is to make them effective.	techically feasible	3.1
21	Educational and Psychological Measurement	Roozenbeek, J., Maertens, R., McClanahan, W., van der Linden, S.	2020	Research paper	Department of Psychology, University of Cambridge	UK	Presence of declaration of no conflict of interests	The authors received no financial support for the research, authorship, and/or publication of this article.	Fake News	multiple topics	It is not	not ecological	online	E1: 480 E2: 1679	NA	NA	18-29	NA	The final sample consisted of 51% men, 59% of participants were between the ages of 18 and 29 years, 57% identified as lieral (1-7 Likert-type scale), and 48% indicated having completed higher education. In addition, 76% of participants used social media regularly or daily; 60% indicated they use Twitter; and 78% checked the news either regularly or every day	Researchers further test inoculation, fake news game called "ad News". research in this area has often looked at pre- and post-intervention difference scores for the same items, which may imply that any oserved effects are specific to the survey items themselves (item effects). Second, it is possile that using a pretest influences the outcome variale of interest, or that the pretest may interact …	Inoculation	Boosting	Twitter	NA	E1: . First, we found, as expected, no inoculation effect for the real news items (i.e., intervention does not increase general skepticism for real news, but only for fake news; Hypotheses 1a and 1). Equivalence testing confirmed the asence of any effect of interest. Second, we unexpectedly found item effects when comparing the different item sets across groups (Hypotheses 2a and 2), but these ef…	combined, these results suggest that people who play the ad News game indeed show improvement in their latent ability to spot misinformation techniques, as Roozeneek et al. 355 opposed to merely improving their ability to do so in examples of misinformation that they had already seen before (in the pretest). However, the experiment also shows that the sets of items used and the order in which the…	successful intervention	In the item selection process for the item effects study, we did not correctly register the polarization adge for the majority of the sample, which led to reduced power for the item effect study compared with the preregistration. For the testing effects study, we used a mixed item set for the control group (Group 2). both of these limitations occurred due to a selection error in the experiment. W…	Implementing game such as "ad News" in social media context seems quite simple.	techically feasible	3.8
17	Palgrave Communications	Roozenbeek, J., &amp; van der Linden, S.	2019	Research paper	Department of Psychology, School of iologicalSciences, University of Cambridge, Downing Site, Cambridge C2 3E, UK	UK	Presence of declaration of no conflict of interests	Funding: Economic and Social Research Council (ESRC) and DROG and the University of Cambridge	Fake news	multiple topics	It is not.	not ecological	Online	14266	NA	NA	NA	NA	males (75%), higher educated (47%), younger(18–29, 47%), and somewhat-to-very-lieral (59%) individuals	Researchers designed an online rowser game. In the game, players take on the role of a fake news producer and learn to master six documented techniques commonly used in the production of misinformation: polarisation, invoking emotions, spreading conspiracy theories, trolling people online, deflecting lame, and impersonating fake accounts. The game draws on an inoculation metaphor, where preemptiv…	Inoculation	Boosting	Tweeter	Research lack proper control condition	Playing the game lowered the ratings of fake news, but not the true news.	We find preliminary evidence that the process of active inoculation through playing the Bad News game significantly reduced the perceived reliability of tweets that emedded several common online misinformation strategies	successful intervention	Moderate. No proper control group is an issue, as authors write themselves, study could use more measures.	It is possile to share the game on social media, and encourage people to play on it, however it requires the users' motiavtion.	techically feasible	3.9
19	Journal of Cognition	Basol, M., Roozenbeek, J., Van der Linden, S.	2020	Research paper	Department of Psychology, University of Cambridge, UK	UK	Presence of declaration of no conflict of interests	The authors thank the University of Cambridge and the ill and Melinda Gates Foundation for funding this research.	Fake news	multiple topics	It is not.	not ecological	Online	197	NA	NA	NA	NA	Consenting participants (58% male, modal age racket = 18–24, 20% higher educated, 61% lieral, 80% white)	subject were playing ad News game. ad News game covers six misinformation techniques, three items per technique were included.1 These Twitter posts were created to be realistic, but not real, both to avoid memory confounds (participants may have seen “real” fake news headlines efore) and to ale to experimentally isolate the mis-information techniques.	Inoculation	Boosting	Twitter	Control group	This study successfully demonstrated the efficacy of a “road-spectrum” inoculation against misinformation in the form of an online fake news game. Compared to their assessments on the pre-test, individuals demonstrated a larger decrease in perceived reliability of fake news items when in the inoculation group versus the control condition.	This study successfully demonstrated the efficacy of a “broad-spectrum” inoculation against misinformation in the form of an online fake news game. Using a randomized design, multiple items, and measures of attitudinal certainty, we expand on the initial study by Roozeneek and van der Linden (2019). Overall, we find clear evidence in support of the intervention.	successful intervention	Low	To some degree - it is possile to share the game and encourage social media users to play it, however it's up to them if they would like to do so.	techically feasible; Specific: requires more research	3.7
285	Disinformation in Open Online Media	Clever, L., Assenmacher, D., Müller, K., Seiler, M. V., Riehle, D. M., Preuss, M., &Design Thinking Grimme, C.	2020	Research paper	University of M ̈unster, Department of Information Systems, Leonardo-Campus 3,48149 M ̈unster, Germany	Germany	Not reported	Federal Ministry ofEducation and Research, Germany (Project: PropStop, FKZ 16KIS0495K), thefederal state of North Rhine-Westphalia and the European Regional Develop-ment Fund (EFRE.NRW 2014-2020, Project: MODERAT!, No. CM-2-2-036a),and the Ministry of Culture and Science of the federal state of North Rhine-Westphalia (Project: DemoResil, FKZ 005-1709-0001, EFRE-0801431)	Fake news	multiple topics	No it is not.	not ecological	Online	N=53	NA	NA	NA	NA	NA	Playing a competitive game, where the participants were supposed to create fake news and then rate the fake news of other participants. This approach assumes that creating fake news leads to get familiar with asspects of fake news and teaches how to spot them.	Inoculation	Boosting	NA	No real control condition. What was researched was a learning curve of subjects in recognizing fake news and characteristics of fake news itself. Also qualitative study (interview) was conducted.	NA - there are no indicators of whether the game increases the resilience.	With this work, we presented a game that is intended to strengthen consumer resilience towards fake news in a gamified setting. Users are pointed to the challenges in detecting fake news and are motivated to think about ways to fake others. The educational effect of both ingredients has to be evaluated further in future work. In order to support further evaluation, the game is designed to collect…	unclear results	Just one source of examplary news and small research sample.	The game itself can be rather easily implemented. However, it will not adress every social media user, as it depends on their willingness to play the game.	Voluntary action	2.7
45	NA	Kang, R,	2021	Unpublished thesis	Department of Psychology, Arizona State University, USA	USA	Not reported	NA	Health misifnormation, COVID-19 pandemic misinformation	health	Partially yes, ecause the intervention is a misinformation game, and the study was conducted online and stimli resemled Tweets	game	Online	235	140	40,86	22-74	1. US residents, 2. >18, and passed attention checks	US residents over the age of 18	The intervention tested the effect of playing a misinformation game on people's ability to spot misinformation and their future intentions to fact-check information. Participants played two rounds of the misinformation game in which they were presented with ten accurate/inaccurate tweets in each round and asked if it contained misinformation. After the first round they received feedack on how the…	Inoculation	Boosting	Twitter	No pure control condition. Compared scores from round 1 and round 2 (accuracy), and a comparisons of pre-game and post-game scores (fact-checking intentions).	Results showed that accuracy in spotting misinformation increased from round 1 to 2. Participants also showed greater intentions to fact-check information about COVID-19 and to pay attention to the source of information after playing the game, as compared to before playing the game.	Participants accuracy in spotting misinformation increased after playing the game, as well as their intentions to fact-check information about COVID-19 in the future.	successful intervention	1. There were no control group. 2. Only one type of misinformation; 3. Did not measure political beliefs, but only self-identification; 4. Not measure effects of spreading misinformation. 5. Sample was not representative	The intervention could be to some extent implemented, but it would probably require some resources, as well as consent from social media platforms, and willingess to play	Voluntary action	2.5
39	Harvard Kennedy School Misinformation Review	Roozenbeek, J., & van der Linden, S.	2020	Research paper	Department of Psychology, University of Cambridge, United Kingdom	UK	Declaration of conflict of interest	The Department of State's Gloal Engagement Center (GEC), DROG (Dutch Media Collective), the University of Cambridge;	Different kinds of misinformation: political, health, consipiracy	multiple topics	The intervention was an online game, and then to test efficacy of intervention they used tweet-like stimuli	game	Online	603	78	NA	NA	Prolific user, >16, passing attention check (indication that he/she played the game)	Two separate groups: US-only sample (n = 312); international sample (n = 369). 62.4% of participants indicating that they have at least a achelor’s degree	Two groups: (1) Playing a game Harmony Square - this is an online game: you choose a character and then work in a misinformation company learning different misinformation techniques: trolling, emotional manipulation, conspiracy, polatization, amplification of reach; (2) group playing tetris. Then ability to spot misinformation	Inoculation	Boosting	Facebook and Twitter	The control condition played Tetris.	Participants who played Harmony Square perceived the fake news as significantly less reliale, were more confident in their ability to spot manipulative content in social media posts, and were less likely to share manipulative content they encounter online, as compared to the control group.	Harmony Square’s effectiveness as a tool to inoculate people against online manipulation.	successful intervention	1. Very diverse sample with differing N between countries. 2. No between-country comparison. 3. Recruited from Prolific. 4. The authors were invovled in development of the game.	Viable, but probably not very far-reaching in terms of the player-ase.	Voluntary action	2.3
26	The Harvard Kennedy School Misinformation Review	Roozenbeek, J., van der Linden, S., & Nygren, T.	2020	Research paper	Department of Psychology, University of Cambridge, UK,	UK	Not reported	The United Kingdom Foreign and Commonwealth Office; The University of Uppsala.	Various misinformation (e.g., about TV-shows, itcoin, ay formula) in Twitter posts	multiple topics	Ecological intervention in a form of a game. Participants were recruited organically through media reports linking to the intervention.	game	Online	5061	NA	NA	18 +	1. Over 18; 2. Willing to play the game	Participants were recruited from Sweden (428), Germany (4134), Greece (3225) and Poland (2942)	Researchers tested "Bad News" game based on inoculation theory, and showed that it can confer psychological resistance against common online misinformation strategies across different cultures	Inoculation	Boosting	Twitter	No classic control. Pre- and post intervention recognition of fake news (assessment of credibility of news in resepct to impersonation, consipiracy, and discrediting techniques).	The game effectively inoculated players against misinformation techniques, as indicated by lower perceived reliability of the Twitter posts after playing the game as compared to the perceived reliability before playing the game.	After playing the ad News game, people from different cultural, lingustic and political setting, became less susceptile to future exposure to common misinformation techniques.	successful intervention	1. Self-selected and voluntary sample	Somewhat Viable. However, it requires participants to actually play a game which not everyody will have an interest in I elieve.	Voluntary action	2.5
41	Journal of Experimental Psychology: Applied	Maertens, R., Roozenbeek, J., Basol, M., & van der Linden, S.	2021	Research paper	Department of Psychology, University of Cambridge, UK	UK	Not reported. JP: the game - that is the clue of the tested intervention was co-created by JR and SvdL.	The United Kingdom Economic and Social Research Council (ESRC), the Cambridge Trust.	False/true news headlines on a road range of topics (political, conspiracy on climate change)	multiple topics	Partially: the intervention is the game, however, later particiapnts do not interact with real social network, but the stimuli resamled the original onr	game	Online	E1: 118; E2: 110; E3: 87	E1: 33; E2: 84; E3: 13	NA	E1: 19–66; E2: 18–44, E3: 18-29	Exclusion criteria: Only analyses dataset with complete cases	Generally: relative young samples often left-leaning politically. E1: international sample. E3: polish and portugese participants	The intervention tested the long-term effects of active psychological inoculation (i.e., playing the ad News game) on perceived reliability of misinformation. In three experiments, participants played the ad News game (inoculation group) and rated the reliability of news headlines that either used a misinformation technique or not. In the game the participants learn various techniques that is com…	Inoculation	Boosting	Twitter	In the control condition the participants played Tetris.	E1: Participants who played the ad news game rated the fake news items as significantly less reliale than those who played Tetris. The inoculation effect was still significant after 1 week, 5 weeks, and 13 weeks. E2: There was found a significant decrease in reliability ratings for the inoculation group compared with the control group. The inoculation effect was no longer significant after 9 week…	Inoculation based interventions could form a crucial part of the solution for misinformation on social media. As the ad News intervention is entertaining, easy to scale, adapt, and tailor, it can be put into action to protect specific groups of people who are most vulnerale to misinformation.	successful intervention	Prolific samples, not representative.	Somewhat. In would require consent from social media platforms to implement it and willingess of users to play it.	Voluntary action	2.6
1275	Science Communication	Smith, C. N., & Seitz, H. H.	2019	Research paper	Department of Communication, Mississippi State University,	USA	Presence of declaration of no conflict of interests	The Mississippi State University Office of Research and Economic Development	Neuroscience myths in a mock Facebook feed	science	Mimical experiment: the stimuli and internetion was similar to this on Facebook.	mimical study	Online	744	54	37.7	NA	US adults	Non representative sample of US adults	The researchers aimed to test the effect of presenting participants with corrective related articles immediatly following the neuroscience myth in a mock Facebook feed. The neuroscience statements were accompanied by two related articles either confirming the misinformation, correcting the misinformation, confirm then correct misinformation, correct then confirm misinformation, or view two unrela…	Fact-checking	Boosting	Facebook	In the control condition they saw no related messages accompanying the neuroscience myth.	The researchers oserved a significant main effect of related article condition on change in neuroscience elief correctness of certainty from pretest to posttest. The greatest positive change for participants occured within subjects who were presented with two correcting articles. The greatest negative change for participants occurred with subjects who were presented with two confirming articles a…	The researchers found that if a piece of neuroscience misinformation was immediatly followed by two instances of corrective misinformation, it could have a positive impact on neuroscience beliefs but only for those who held incorrect beliefs at pretest. For participants who held correct beliefs at pretest, a single exposure to misinformation was enough to have a negative impact on their beliefs	successful intervention	1. Results can be specific to media outlets. 2. The participants were unevenly distruuted among 16 conditions.	Could be Viable, although it needs to be done through changes of the social media platforms' algorithms, and may require sustantial resources	requires vast resources	3.2
512	Communication Research	Hameleers, M., van der Meer, T.G.L.A.	2020	Research paper	University of Amsterdam	Netherlands	Presence of declaration of no conflict of interests	NA	iased/partisan political news about immigration in the U.S and climate change served as misinformation.	politics	It is not.	not ecological	Online	E1: 550; E2: 567	E1: 331; E2: 654	E1: 37.47; E2: 37.37	NA	US adults, MTurks users; Exclusion: those indifferent towards migration to the USA, no attention check passed	Non representative sample of US adults not indifferent towards emigration	The intervention tested the effect of fact-checker exposure on agreement with partisan political news about immigrants (E1) and climate-change (E2). The fact-checker was either self-selected or forced.	Fact-checking	Boosting	NA	Participants in the control condition were not exposed to a fact-checker	There was a significant main effect of the conditions on partisan political news agreement. Participants who was exposed to either forced or self-selected fact-checkers agreed significantly less with attitude congruent news as compared with participans who were not exposed to fact-checking.	Political polarization can be overcome by exposing partisans to fact-checkers. Exposure to alternative views may olster individuals’ openness to other issue positions. This is in line with recent research that has indicated that corrective attempts presented in fact-checkers can help counter misperceptions, even among those with partisan identities.	successful intervention	Limited to the topics of immigration and climate-change. Participants with moderate/neutral attitudes were excluded.	Quite Viable - such fact-checkers are already present in social media	proven feasibility	3.4
27	39th International Conference on Information Systems	Ross, B., Jung, A., Heisel, J., & Stieglitz, S.	2018	Research paper	University of Duisurg-Essen Duisurg, Germany	Germany	Not reported	NA	Fake news on 6 different topics (health, sex, nature, Trump, Syria, crime)	multiple topics	To some extent. The fake news items in the survey mimicked Facebook posts and the survey was circulated on Facebook.	mimical study	Online	151	20	25.92	17-63	Had to have a Facebook account and to have sufficient English knowledge	86 participants (57%) were female and 65 male (43%).	The intervention tested the influence of warning messages on participants' abilities to distinguish fake from real news. Participants were randomly assigned to one of three conditions: 1. No warning; 2. "Disputed by 3rd party Fact-checkers. Learn why this is disputed". 3. "Disputed by 3rd party Fact-checkers. Reseach shows that users who fails to verify the strories correctness have an increased …	Warning	Nudge	Facebook	The control condition were presented with 12 news items (fake and real) without any warning messages.	There were no significant differences between the two experimental conditions, or between the control and experimental conditions in their ability to correctly identify fake news. The warning message had no effect in this study.	The researchers found no evidence that warning messages were effecitve in helping users identify fake news.	ineffective intervention	1. The fake news stories may have een familiar to the participants as all were Facebook users and all the stories had already een deunked by fact-checkers (which means the stories probably had een circulating for a while). 2. Self-selected sample	Viable, however, it would require algorithms or the like to correctly identify fake news and provide corrections when people are consuming the news. Moreover, here it does not prove efficacy.	requires vast resources: limitted effectivness	2.7
20	Nature	Pennycook, G., Epstein, Z., Mosleh, M., Arechar, A. A., Eckles, D., Rand, D. G.	2021	Research paper	Hill/Levene Schools of usiness, University of Regina, Regina, Saskatchewan, Canada.	Canada	Other research by D.E. is funded by Facebook, which has also sponsored a conference he co-organizes. D.E. previously had a significant financial interest in Facebook while contriuting to this research. Other research by D.G.R. is funded by a gift from Google.	Funding from the Ethics and Governance of Artificial Intelligence Initiative of the Miami Foundation, the William and Flora Hewlett Foundation, the Omidyar Network, the John Templeton Foundation grant 61061, the Canadian Institutes of Health Research, and the Social Sciences and Humanities Research Council of Canada.	Political Fake News	politics	S1-6: no, S7: yes	mixed methods	online	S1: 1005, S2: 401, S3: 1158, S4: 1248, S5: 1281, S6: 711, S7: 5379	S1: 820, S2: No information, S3:96, S4: 80, S5: 341, S6: 49, S7: NA	S1: 36,7 S2: 43,7 S3: 33,7 S4: 33,3 S5: 45,5 S6:34 S7:NA	NA	Inclusion criteria was being a Facebook user		S1, S2: no intervention, S3,S4: In the treatment condition, participants were asked to rate the accuracy of a single non-partisan news headline at the outset of the study. They then went on to complete the same sharing intentions task as in the control condition, but with the concept of accuracy more likely to be salient in their minds, S5: used a more representative sample and included an active…	Deliberation	Technocognition	Facebook and Tweeter	S3,S4,S6: No accuracy judgement, S5: Judging the humour, S7: No control	S3,S4,S5: participants in the treatment group were significantly less likely to consider sharing false headlines compared to those in the control group, S6: the results show that, of the sharing intentions for false headlines, the inattention-ased account explains 51.2% (95% confidence interval [38.4%, 62.0%]) of sharing, the confusion-ased account explains 33.1% (95% confidence interval [25.1%, …	Together, these studies suggest that when deciding what to share on social media, people are often distracted from considering the accuracy of the content. Therefore, shifting attention to the concept of accuracy can cause people to improve the quality of the news that they share. Furthermore, we found a dissociation between accuracy judgments and sharing intentions that suggests that people may …	successful intervention	Focused solely on American individuals.	Very Viable - research shows that social media could employ accuracy judgments before sharing.	proven feasibility	4.4
40	Harvard Kennedy School Misinformation Review	Fazio, L. K.	2020	Research paper	Psychology & Human Development, Vanderilt University, USA	USA	Presence of declaration of no conflict of interests	Facebook Research	Political misinformation in a form of Facebook posts	politics	Somewhat. Study conducted online and stimuli presented similar to a Facebook post.	mimical study	Online	484	17	40,99	NA	1. Mechanical Turk user, 2. Completed the study	US adults	The intervention tested the effect of pausing to explain why a headline is true or false on sharing the headline. Participants were randomly allocated to either the control or experimental condition. Participants were shown 12 headlines and ask, if they are interested. Then sharing phase 24 headlines, and how are you willing to share. but participants in the treatment condtion before answering qu…	Deliberation	Technocognition	Facebook	In the control condition they saw true/false headlines and were asked how likely it was that they would share them.	For false headlines, participants who first explained why the headline was true or false indicated that they would be less likely to share the story than the participants in the control condition. This was most effective for the headlines they viewed for the first time compared to headlines they had seen previously.	In an online experiment, participants who paused to explain why a headline was true or false indicated that they were less likely to share false information compared to control participants. Their intention to share accurate news stories was unchanged. These results indicate that adding “friction” (i.e., pausing to think) before sharing can improve the quality of information shared on social medi…	successful intervention	1. Intention to share and actual behavior do not necessary match. 2. Not a representative sample. 3. Limited numer of headlines - which are not represetnative. 4. Decrease in intention to share was relatively small. 5. Study sponsored by Facebook	Viable, but then Social Media actors have to implement it.	proven feasibility	3.5
96	Journal of Experimental Psychology:General	Bago B., Rand D.G., Pennycook, G.	2020	Research paper	University of Toulouse Capitole	USA	Not reported	Ethics and Governance of Arti-ficial Intelligence Initiative of the Miami Foundation (David G. Rand and GordonPennycook), the William and Flora Hewlett Foundation (David G. Rand andGordon Pennycook), the Social Sciences and Humanities Research Council ofCanada (Gordon Pennycook), ANR Grant ANR-17-EURE-0010 (Investissementsd’Avenir program; ence ago), ANR Laex IAST (ence ago), and theScientific Re…	Political Fake News	politics	No	not ecological	Online	N=1012	4.1% (42) + 14	36.9	NA	Researchers excluded participants who failed to indicate their political beliefs. Individuals who missed the initial response deadline, were also excluded.		deliberation - testing if giving enough time for delierative accuracy ratings influence those rating compared to situation manipulated in such a way that they had only 7 second to answer and a load task meanwhile.	Deliberation	Technocognition	NA	Repeated measure	deliberation reduces accuracy ratings in false news, but not true news.	Researchers found that people made fewer mistakes in judging the veracity of headlines—and in particular were less likely to believe false claims—when they delierated, regardless of whether the headlines aligned with their ideology. Conversely, they found no evidence that deliberation influenced the level of partisan bias or polarization.	successful intervention	Study was conducted on non nationally representative samples from Mechanical Turk. The sample may not have contained the people who are the most susceptile to misinformation, given that the aseline levels of elief in fake news they oserved were low.	Rather poor - social media is often scrolled fast, without any deliberation so the findings suggest that if behavior on social media was different, then people would be less susceptile to misinformation. It's a conclusion similar to - if drivers were more careful, there would be less accidents.	proven feasibility; Specific: requires user motivation	3.7
513	Political Communication	Hameleers, M., Powell, Van Der Meer T.G.L.A., Bos L.	2020	Research paper	The Amsterdam School of Communication Research, University of Amsterdam	Netherlands	Not reported	This work was supported by the Universiteit van Amsterdam	Social media misinformation and the influence of visual information on it	general misinformation	No it was not.	not ecological	Online	1404	NA	40.48	NA	Sample was composed of more or less even groups of subjects with pro or against attitudes towards gun control and imigration.	There were slightly more women (61.0%) than men (38.6%), while six participants did not identify with this classification (other). Regarding education, 25.8% was lower educated, 16.3% was higher educated and 57.9% had a moderate level of education.	Reserchers tested the effect of added visual information on corrective efforts in cyberbulling. In test they applied multimodal stimuli and compared them to textual.	Correction	Nudge	Twitter	Sample was divided in different groups exposed to different stimuli, so the effect found can be controled for.	There is partial evidence that multimodal disinformation was perceived as slightly more credible than textual disinformation. Fact checkers may offer a potential remedy to the uncontrolled spread of manipulated images. Across topics, the presence of textual and visual fact checkers resulted in lower levels of credibility, and these effects hold both for congruent and incongruent issue publics. Ho…	Fact checkers may offer a potential remedy to the uncontrolled spread of manipulated images. In line with this, we found that fact checkers can be used to discredit disinformation, which is in line with extant research in the field of misinformation	successful intervention	NA	Highly	proven feasibility	4.3
168	PLoS ONE	Bowles, J., Larreguy, H., & Liu, S.	2020	Research paper	Department of Government, Harvard University, Cambridge, MA, United States of America	USA	Presence of declaration of no conflict of interests	NA	Viral misinformation on fake cures for COVID-19	health	To some degree ecological. Participants were already suscriing to newsletters from the organization, received the messages (intervention) and could participate in a survey. Participants completed the survey assessing the impact of messages.	mixed methods	Online	864	4	NA	NA	WhatsApp suscriers to newsletters from a civil society organization in Zimawe	Adult Zimawean population	Intervention was a messaging from a trusted social media sources. First suscriers received Whatsapp messages explaining COVID-19's rates of transmission and emphasized the importance of social distancing. One week later they received a message debunking a viral piece of misinformation on fake curse for COVID-19.	Warning	Nudge	WhatsApp	The control condition received delayed messages.	Respondents in the treatment conditon reported factual knowledge significantly greater than respondets in the control condition. Regarding preventive ehavior, 37% in the control condition did not comply with social distancing, compared to 7% in the treatment condition - difference between effects were significant.	The results indicate encouraging positive changes in knowledge and behavoir among WhatsApp suscriers of a trusted social meda source.	successful intervention	Only suscriers of a specific newsletter included	Very Viable if one can cooperate with trusted organizations to disseminate correcing information about commonly held misperceptions about various topics.	proven feasibility	4.2
31	Health communication	van der Meer, T. A., & Jin, Y.	2020	Research paper	Amsterdam School of Communication Research, University of Amsterdam; Netherlands	Netherlands	Not reported	NA	Health-related misinformation about health crisis, vaccines and infectious disease	health	Somewhat. The study was conducted online and some of the stimuli resemled Facebook posts	mimical study	Online	700	NA	45.61	18+	1. US adult participants, 2. passed attention checks	Sample that reflects US demographics	The intervention tested the effect of corrective information type and source on (among other things) perceived accuracy of misinformation about a virus. Participants were assigned to a control group or one of six experimental conditions. In the experimental conditions they would receive different corrective information (i.e., simple reuttal or factual reuttal) from different sources (i.e., CDC, R…	Correction	Nudge	Facebook	control: no corrective information, and control between conditions.	Participants agreed more to statements related to misinformation when they were only exposed to misinformation as compared to those who saw corrective information. They were not significantly more likely to take preventive actions in response to the outreak when they also saw corrective information as compared to when they were only exposed to misinformation. There was no significant difference i…	Results show that, if corrective information is present rather than asent, incorrect beliefs based on misinformation are deunked. Exposure to factual elaoration, compared to simple reuttal, stimulates intentions to take protective actions against infectious disease outreak. Governmental agencies and news media sources are found to be more successful in improving elief accuracy than social peers.	successful intervention	1. Limited variants of corrective messages were studies. 2. Single time and hypothetical scenario. 3. What if corrective information mitigated the severity of the crisis	Somewhat. It provides information about what kind of corrective information and source that may work . est. However, it may require significant resources and close cooperation with governmental agencies and trusted media sources.	techically feasible	3
594	Information, Communication & Society,	Huang, Y., Wang, W.,	2020	Research paper	Jack J. Valenti School of Communication, University of Houston, Houston, TX, USA;	USA	Not reported	This work was supported by Arthur W. Page Center for Integrity in public Communication.	e-cigarette related misinformation	health	No, to was not.	not ecological	Online	E1: 235 E2: 235	NA	44.44	20∼88	NA	NA	E1: subjects were presented with health related misinformation about safety of e-cigarates usage. To correct this misinformation, two types of correction messages was used: non-narrative and narrative. The correction message was presented in two contexts: social (post from a friend) and algorhytmical (post proposed by an algorhytm). E2: This study replicated the first study, but reduced the dosag…	Correction	Nudge	Facebook	Control condition was achieved by masking the target message (the one about e-ciggaretes safety) with four Facebook threads.	S1: results suggested the main effect for message format on transportation was nonsignificant. Analyses revealed that the main effect of message format on credibility evaluations was significant. Participants who read the nonstory perceived the message as more credible. The main effect of message format was nonsignificant on issue attitude. S2: the main effect for mess-age format on narrative tra…	Through two experiments, the study showed that narratives might not produce desirale persuasion outcomes immediately following misinformation exposure, and that their effects depended on how they were delivered. The narrative was less effective than the nonnarrative corrective when prompted by social correction ecause of reduced credibility perceptions; yet narratives might hold merit through amp…	unclear results	As the hypotheses were tested in the e-cigarette context, future research should examine if the patterns can be replicated on other health issues. Another limitation concerns the samples recruited from MTurk. The opt-in samples were not random and not nationally representative. Furthermore, the research did not include measures that specifically assess misinformation beliefs or perceptions. Also,…	Highly	proven feasibility	3.8	There was also preliminary study, but I thought that results are not really important, taking into account the goals of our review.
704	Health Communication	Kim, S. C., Vraga, E. K., &amp; Cook, J.	2020	Research paper	Department of Communication, George Mason University, Fairfax, Virginia, USA	USA	Not reported	This study was supported by the Department of Communication at George Mason University.	HPV Vaccine Misperceptions	health	No	not ecological	NA	92	31	20	18-25	Over the age of 18, who could speak and understand English.	Students from a major mid Atlantic university in the United States	Study examined the effectiveness of humorous versus non-humorous correction strategies in garnering attention and the implications of such attention for perceptions of message credibility and issue misperceptions, using unotrusive eye tracking.	Correction	Nudge	Twitter	NA	Study found that the humorous correction produced significantly more attention to the misinformation text but not to the misinformation image. In contrast, participants paid significantly more attention to the correction image in the humor correction as compared to the non-humor correction	Based on the study findings, those interested in responding to misinformation on social media may face competing goals. The humorous parallel argumentation correction generated more attention – and future research should also investigate whether that leads people to share the correction more widely. but the nonhumorous argument deconstruction correction was seen as more credible – and this credib…	unclear results	First, two corrections were not perfectly parallel: the humorous correction used parallel argumentation while the non-humorous correction used argument deconstruction. Additionally, the humorous image contained more words than the non-humorous image, which may have contriuted to greater attention. Second, while we made conscious efforts to mimic actual information environments as much as possile,…	Highly - according to the findings, the corrections of fake news should be humorous.	proven feasibility	3.5
778	BEHAVIOUR & INFORMATION TECHNOLOGY	Lee, J.,	2020	Research paper	Department of Journalism and Creative Media, The University of Alaama, Tuscaloosa, AL, USA	USA	Not reported	This manuscript is supported by S.I. Newhouse School of public Communications, Syracuse University.	Social media misinformation	health	It is not	not ecological	online	171	NA	43.56	NA	Eligile participants were United States residents over 18 years old, who use English as daily language and are active Facebook users.	74.3% identified themselves as White/Caucasian, 9.4% as lack/African American, 7.6% as Latino/Hispanic, 6.4% as East Asian, 1.2% as Mixed, and 1.2% as others. Their education levels were varied such that 44.4% had a 4-year degree, 19.9% had some college levels, 16.4% had a Master’s degree, 8.2% had a 2-year degree, 7.6% were high school graduates, 2.3% had a professional degree, and 1.2% had a do…	Participants were randomly assigned to one of the correction conditions: (1) no correction, (2) we add-on correction, and (3) narrative correction. In the no correction condition, participants were not exposed to any correction and directed to click the ‘next’ button. Participants in the we add-on correction condition were exposed to the we add-on correction, which simply marked the misinformatio…	Correction	Nudge	Facebook	Fifty-seven participants did not see any correction (no correction: 33.3%), 63 participants saw we add-on correction (36.8%), and 51 participants saw narrative correction (29.8%).	For those who saw we add-on correction, elief in misinformation was decreased after exposure to the correction, and this was significantly different from the decreased level of elief in misinformation among those who did not see any correction. Misinformation believability change was not statistically different between participants who saw narrative correction ,those who did not see any correctio…	Based on these findings, it is important to note that not all correction on social media may work for all social media users. In this sense, we can see a positive light of reliance on social media for social interaction ecause it can indeed help comat misinformation by enhancing users’ understanding. This study contriutes to the current ody of knowledge in that it emphasizes the idea that the eff…	successful intervention	First, although the current research is conducted by an online experiment, where the representativeness of the national population is less important than a survey, it is important to acknowledge any potential iases that this research could have. For example, most of the participants were heavy social media users, and this could inhiit the current research from comparing between low and high socia…	moderately - it is hard to adjust the intervention to personal preferences. Narrative correction is also time consuming for the creator and the reader.	Voluntary action	3.1	This seems to be an alternative for warnings.
1500	Preventive Medicine	Zhang, J., Featherstone, J. D., Calabrese, Ch., & Wojcieszak, M.	2021	Research paper	Department of Communication, University of California Davis, Davis, CA	USA	Presence of declaration of no conflict of interests	NA	Vaccine misinformation on a mock Twitter page	health	Somewhat ecological. Participants were recruited through an online panel and completed the survey online. The experiment did not reflect how people use social media in their daily lives; however, the stimuli mimic those on social media.	mimical study	Online	1198	714	41.13	18 - 65	1. Living in the U.S. 2. being 18 to 65 years of age. 3. being screened as vaccine skeptic	Representative sample of US adults who showed some degree of vaccine skepticism	The intervention tested the effects of fact-checking laels for misinformation on attitudes toward vaccines. Participants were randomly assigned to one of six conditions: control (misinformation only), or fact-checking lale condtions (5 in total: algorithms, news media, health institutions, research universities, fact-checking sources). Participants were exoised to a misinformation post on a mock …	Fact-checking	Boosting	Twitter	In the control condition participants were only presented with misinformation (no corrections or laels)	There was a significant effect of the fact-checking laels, such that those who were exposed to these laels had more positive attitudes toward vaccines than the control. Universities and health institutions were rated significantly higher on source expertise than other sources.	The project shows that seeing a fact-checkin label (especially supported by the authority of university or health institution) immediately below a misinformation post can make viewers more favorale toward vaccines. However, fact-checking laels may not entirely eliminate the misinformation's negative influence on vaccine attitudes.	successful intervention	1. Sample is not representative for the US population. 2. Online experiment does not replicate people's actual online ehavior. 3. Only one question was used to detect vaccine skepticism	This is Viable intervention, although it requires some additional resources - to detect and then label correctly - misinformation.	requires vast resources	3.3
403	Journal of Health Communication	Featherstone, J. D., & Zhang, J.	2020	Research paper	Department of Communication, University of California, Davis, CA, USA	USA	Not reported	NA	Vaccine misinformation in the form of text messages	health	No. The stimuli was not presented in a social media format.	not ecological	Online	609	28	35.75	NA	US residents, adults, MTurks users, not speeders	Not representative sample of US adult population	Participants were randomly allocated to two two-sided, 380 words refutational messages: 1. refuting-conspiracy and 2. refuting-uncertainty about vaccines. Participants viewed the misinformation, then they were presented with refutational messges in a form text.	Correction	Nudge	NA	In the control condition participants viewed an unrelated text message concering sleeping at airports.	oth refutational messages significantly increased positive attitudes toward vaccines as compared to the conditions which did not get refutational messages. No significant differences between conditions in terms of perceived vaccine safety. both refutational messages significantly reduced fear and anger compared to the misinformation conditions.	Two-sided refulational messages is a promising strategy to adress misinformation negative impact.	successful intervention	Convenience sampling from an US online research service. Stimuli presented as text messages which maye are not relevant as to how misinformation is generally spread.	It is Viable. Refutational text messages could be applied in cases which for instance a lot of misinformation is spreading in society and the authorities (or other institutions) feels the need to intervene by sending text messages to its citizens/population.	proven feasibility	3.6	Interesting results considering gender differences: maye that has something to do with culture and losing one's face, when one makes a mistake?
1410	The International Journal of Press/Politics	Vraga, E. K., Kim, S. C., Cook, J., & Bode, L.	2020	Research paper	University of Minnesota, Minneapolis, MN, USA	USA	Presence of declaration of no conflict of interests	the Department of Communication at George Mason University.	Climate change misinformation on Instagram	climate change	Somewhat ecological. Participants from an online panel (very aware that they are taking part in a research project). Stimluli resemles instagram posts.	mimical study	Online	1005	NA	43.93	NA	US adults (18+), quota sampling based on age, gender, ethnicity, race, education and region of living ("representative")	US adults representative national sample	The intervention test the effects of correction strategies (fact-focused vs. logic-focused, and prebunking vs. debunking) on Instagram of misinformation beliefs about climate change. Participants were assigned to one of five conditions: as misinformation-only condition (i.e., no corrections), two fact-focused correction conditions (prebunking vs debunking), and two logic-focused correction condit…	Correction	Nudge	Instagram	No pure control condition. The misinformation-only condition could be considered control ecause they received no intervention (i.e. no corrections)	Plant misperceptions were significantly lower in all experimental conditions (except the fact-focused prebunking condition) as compared with the misinformation-only condition. Logic-focused approaches reduced plant myths significantly more than fact-ased approaches. Corrections that appear after the myth (debunking) produced lower plant misperceptions that corrections before the misinformation (p…	Overall, they find that logic-focused corrections, which highlight the rhetorical flaws of the misinformation claim, outperform fact-focused corrections, which deunk the claim itself by highlighting scientific facts on the issue, ecause the logic-focused corrections are impervious to placement. While the logic-focused and fact-focused corrections are equally effective when seen after the misinfor…	successful intervention	1. Artifial feed: signle exposure to an artifical feed. 2. Unknown how long the result with last. 3. No comparison with nonhumorous corrections. 4. The specificic tested myth is not politized and politics can affect the results of this study. 5. Only US population	Viable. The authors recommend logic-focused humor corrections which not necessarily needs to be posted in response to misinformation post. Will probably be est suited to correct already circulating misinformation.	proven feasibility	3.4	There was not clear corresponding author, so I put all three insitutitons.
1514	2019 International Conference on Computational Science and Computational Intelligence (CSCI)	Zhao, W.	2019	Research paper	The Edward R. Murrow College of Communication, Washington State University Pullman, United States	USA	Not reported	NA	Vaccine misinformation on social media platforms	health	probably to some extent. This was a simulated Twitter, Facebook and Instagram study	mimical study	Online	98	153	20	NA	US based university students, who have vaccination misconceptions, and passed attention and manipulation test.	Mainly students. Racial characteristics included 176 (70.1%) whites, 21 (8.4%) Asian, 14 (5.6%) Hispanics, and 12 (4.8%) lacks.	The study examined the effectiveness of correcting misinformation across social media platforms under the topic of vaccination. Participants first responded to a scale tapping into their attitudes toward vaccination. Next, participants were randomly allocated to one of two conditions: a single-platform condition and a cross-platform condition. In the single-platform condition participants read th…	Correction	Nudge	Facebook, Twitter, Instagram	NA	The corrective messages in the cross-platform condition were perceived as significantly more credible, and of higher quality and value than the single-platform messages. Moreover, participants in the cross-platform condition scored higher on the vaccination certainty judgement than the singel-platform condition	The results showed that participants exposed to corrective messages across social media platforms have more positive attitudes toward corrective messages and higher vaccination certainty that those exposed to the same messages on a single social media platform. The results suggested that cross-platform correction is a promising technique for comatting misinformation.	successful intervention	1. Only students participated and it is not clear whether the results are generalizale. 3. Small sample (n=98) 2. The study was limited to a single topic.	Somewhat Viable. Providing corrective information may be achieved on various social media platforms, although it requires effort and resources in terms of developing algorithms, recognition of misinformation, fact-checkers, development of corrective messages, etc.	requires vast resources: limitted effectivness	3	Interesting intervention, but has to be really tested
23	48th Hawaii International Conference on System Sciences	Ozturk, P., Li, H., & Sakamoto, Y.	2015	Research paper	Howe School, Stevens Institute of Technology, New Jersey, USA	USA	Not reported	National Science Foundation; No. IIS- 1138658 and no. CS-1244742	Health-related - e.g. diet, working out - rumors on Twitter	health	Not ecological. The study was conducted online but the stimuli did not resemle the naturally occuring phenomena (i.e., Tweets). Moreover, the participants were instructed that their responses would be used to improve social media environments.	not ecological	Online	259	NA	NA	NA	Amazon MTurk users (probably 18+ years).	NA	They aimed to test the effectiveness of refutation and warnings about rumors. Each participant was randomly assigned to one of five conditions: 1) only health-related rumor 2) only counter to the health-related rumor 3) health-related rumor and counter 4) rumor with checkox ("Do you want to retweet") 5) rumor with information stating that the content had appeared on a rumor wesite.	Deliberation	Technocognition	Twitter	NA	Participants were statistically more likely to share rumor statements in the "only rumor" condition than in the "rumor and counter" condition as well as the "rumor with information" condition. People tend to reduce their sharing of rumor statements in presence of counter statements or a warning.	Presenting counter rumors or a warning along with the rumor reduced the transmission of rumor on Twitter (i.e., likelihood that they would share)	successful intervention	1. No info on participants or their ackground/demographic variales. 2. The setting is not particularly ecological in terms of setting and stimuli.	Viable to some extent, although it may require sophisticated algorithms that recognize and identify rumors or their source in order to present counter-rumors and/or warnings.	techically feasible	3
33	Journal of Broadcasting & Electronic Media	Vraga, E. K., Kim, S. C., & Cook, J.	2019	Research paper	University of Minnesota, USA	USA	Presence of declaration of no conflict of interests	Department of Communication at George Mason University.	Science, politics, and health-related misinformation (i.e., climate change, gun control, HVP vaccine).	multiple topics	Somewhat. The study was conducted online and the stimuli resemled Tweets.	mimical study	Online	406	NA	NA	NA	Adult, Mechanical Turks user	Not a representative sample: 54% men, 80% white	The intervention tested the effect of logic-ased and humor-based corrections on misinformation about science, health, and politics. They used a 3 (misinformation only, humor-ased correction, logic-ased correction) x 3 (climate change, gun control, vaccine) design.	Correction	Nudge	Twitter	The control condition only viewed the misinformation tweet without any corrections.	No efffect of exposure to a corrective response in ratings of the credibility of the original post, nor do corrections differentially impact credibility across issue domains. The logic-ased correction was rated as siginificantly more credible than the humor-ased correction. both correction types were significantly more effective at reducing misperceptions on HVP vaccine compared to the misinforma…	Overall, this paper combiness two promising approaches to addressing misinformation on social media: inoculation and oservational correction. both a logicased and humor-ased corrections that use the strategy of inoculation campaigns to uncover flaws in reasoning in misinformation have merit in responding to misinformation about the HPV vaccine on social media, although these results do not transl…	successful intervention	1. Sample was not representative; 2. Incoluation may work differently when misinformation is more powerful, 3. we do not know, what is effective text or visuals.	Somewhat. It provides information about what type of corrective information could work on agaist what kind of misinformtion. but it would require wast resources to construct logic based deunks against different kinds of misinformaiton	techically feasible	2.8
24	Journal of Experimental Political Science	Porter, E., Wood+C1:D76, T, J, & Kirby, D.	2018	Research paper	School of Media and public Affairs, GeorgeWashington University, 805 21st NW, Washington D.C.	USA	Not reported	NA	Fake political news from the real world (i.e., not faricated by the authors)	policits	Difficiult to estimate, since in supplementary materials do not proivde example of stimuli	unclear	Online	2742	NA	~36.4	NA	Mechanical Turks users	NA	subject were presented with correction of fake news (misinformation). There were different type of corrections: form other media sources with different ideological leanings: Washington post and Glen Greenwald, and in different numer 1 or 2	Correction	Nudge	NA	No explicit control condition. but Tale 3 may imply that a condition with no corrections served as a control condition.	Corrections improved accuracy overall, even among those ideological (conservative, moderate, lieral) cohorts who had a clear political interest in a fake news story.	Upon seeing a correction, Americans are willing to disregard fanciful accounts and hew to the truth.	successful intervention	Unclear	Viable, however, it would require algorithms or the like to correctly identify fake news and provide corrections when people are consuming the news.	requires vast resources;	2.8
177	PNAS	Brashier, N. M., Pennycook, G., Berinsky, A. J., &amp; Rand, D. G.	2020	Research paper	Department of Psychology, Harvard University, Cambridge, MA 02138;	USA	Not reported	NSF (N.M..), Ethics and Governance of Artificial Intelligence Initiative of the Miami Foundation (D.G.R. and G.P.), William and Flora Hewlett Foundation (D.G.R. and G.P.), Reset Project of Luminate (D.G.R. and G.P.), Social Sciences and Humanities Research Council of Canada (G.P.), and Google (D.G.R., A.J.., and G.P.).	Political Fake News	politics	No	not ecological	NA	Two nearly identical experiments experiments with total N=2683	No reported withdrawals	NA	NA	NA	NA	Giving an information from fact checking institution efore, during or after exposure to the news headline. The difference between E1 and E2 was only that in the E2 they gave additional 3 second break between each headline to make sure the debunking information was correctly assigned. Participants were exposed to 18 true and 18 false news headlines taken from social media; they saw “true” and “fal…	Correction	Nudge	NA	In a control condition, participants received no veracity information.	Study found consistent evidence that the timing of fact-checks matters: “True” and “false” tags that appeared immediately after headlines (debunking) reduced misclassification of headlines 1 wk later by 25.3%, compared to an 8.6% reduction when tags appeared during exposure (laeling), and a 6.6% increase (Experiment 1) or 5.7% reduction (Experiment 2) when tags appeared eforehand (prebunking). In…	The conclusion of the study is the fact that fact-checks matters: “True” and “false” tags that appeared immediately after headlines (debunking) reduced misclassification of headlines 1 wk later by 25.3% - which is the most effective, oserved way of dealing with misinformation.	successful intervention	NA	Debunking tags after clicking on the article seems like a very Viable and easy to implement tool for fighting misinformation.	proven feasibility	4.2
10	Journal of Management Information Systems	Kim, A., Moravec, P. L., Dennis, A. R.	2019	Research paper	Kelley School of usiness, Indiana University	USA	Not reported	NA	Political Fake News	politics	It is not.	not ecological	Online	E1: 590, E2: 299	NA	NA	NA	NA	E1: about 51 percent were female; about 5 percent were below 24 years of age,40 percent between 25 and 44, 38 percent between 45 and 64, and 17 percent aove 65. Approximately 42 percent had not completed college, 13 percent had an associate’s degree, 26 percent had a achelor’s degree, and 19 percent had a graduate degree, which is similar to the U.S. population as a whole. E2:	This research examine the effectiveness of three different mechanisms for source ratings that can be applied to articles when they are initially pulished:expert rating (where expert reviewers fact-check articles, which are aggregated to provide a source rating), user article rating (where users rate articles, which are aggregated to provide a source rating), and user source rating (where users ra…	Tagging	Nudge	Facebook	NA	source ratings influenced social media users’ beliefs in the articles and that the rating mechanisms ehind the ratings mattered. Low ratings, which would mark the usual culprits in spreading fake news, had stronger effects than did high ratings. When the ratings were low, users paid more attention to the rating mechanism, and, overall, expert ratings and user article ratings had stronger effects …	Overall, our results show that source rating is a Viable measure against fake news and propose how the rating mechanism should be designed.	successful intervention	NA	Highly, if social media were willing to introduce such source ratings.	techically feasible	4.2	Not all conditions were in the analysis.
349	Aggressive Behavior	Doane, A. N., Kelley, M. L., &amp; Pearson, M. R.	2015	Research paper	Psychology Department, Chowan University, Murfreesoro, North Carolina	USA	Not reported	NA	cyberbulling	cyberbullying	It is not.	not ecological	Online	N= 375	NA	20,5	18–23	subjects were first and second year students of a large university in southeastern Virginia. subjects were recruited online via e-mail.	The majority self-reported their ethnic groupas White (62.9%) or African American (18.0%).	A video-ased cyberbullying program (approximately 10 min) was developed for students in the experimental group to view during the online prevention program. the cyberbullying prevention video alternated between (1) four brief flashes in which actual news stories were summarized about teenagers who were cyerullied and eventually committed suicide (i.e., to improve victim empathy and attitudes towa…	Anti-cyberbuling video interventions	Boosting	NA	Study included 185 control group subjects, who were not subjected to the video course, just assesed.	There were significant decreases on attitudes and injunctive norms for all four types of cyberbullying behavior (see Tale I). Although descriptive norms for all types of cyberbullying behavior decreased between pretest and immediate post-treatment, only the changes in malice and public humiliation cyberbullying facets reached statistical significance. Surprisingly, ehavioral intentions were essen…	Program was successful at changing many of the known antecedents to cyberbullying behavior. Importantly, between-subject analyses at one-month follow-up revealed that students randomized to the cyberbullying prevention program reported significantly less perpetration of cyberbullying behavior involving malice or public humiliation. In addition, the prevention group was distinguished from the cont…	successful intervention	Less than 3% of students invited to participate in the study actually participated, and less than 45% of those who completed the aseline survey completed the one-month follow-up survey. Participants were more likely to be White and female than expected based on the demographics at the participating university; thus, it is difficult to know to what extent our college student sample reflects the co…	Sharing videos on social media is quite easy, however it is impossile to make the users actively watch them.	Voluntary action	3.6
789	Applied Research Quality Life	Leung, A. N., Fung, D. C.-L., &amp; Farver, J. A. M.	2017	Research paper	Department of Psychology, The Education University of Hong Kong, 10 Lo Ping Road, Tai Po, Hong Kong	Hong Kong	Not reported	The work in this paper was supported by a grant from the Research Grants Council of the Hong Kong Special Administrative Region, China, 28402014. It was also supported by research grants from The Education University of Hong Kong, Internal Research Grants, RG33/2013-2014R; Departmental Research Grants, 04057.	Cyberbullying	cyberbullying	Not really, however they logged into Facebook, where they read some comments.	mimical study	In a classroom	137	NA	20.7	18 to 29	NA	104 females, 33 males	After completing the questionnaires, the control group had 45-mins of free time, while the experimental group logged into an online Facebook account. First, they read comments for about 20 min. Then, they watched three short video clips about cyberbullying for 15 min. After watching the videos, participants were divided into groups of three to four to discuss four questions related to cyberbullyi…	Anti-cyberbuling video interventions	Boosting	Facebook	Study involved control group which did not recieve intervention anti-ullying training.	Results showed that participants who received the intervention experienced an increase in their awareness and had more negative attitudes toward cyberbullying (i.e., the perception that cyberbullying is unacceptale ehavior) than did the control group. In addition, those who reported being highly engaged in the intervention maintained the positive effects at the 8-week follow-up.	The results demonstrate the feasibility and effectiveness of a short-term cyberbullying intervention for college students and that level of participant engagement contriutes to its effectiveness.	successful intervention	Although this study had several limitations, it is one of the first cyberbullying interventions designed and carried out for Hong Kong Chinese college students.	Pretty Viable, however if all steps are required to be working (reading hateful comments > watching videos > discussion > self report) it should be used as an intervention that the internet user would have to assign for willingly.	Voluntary action	3.6
12	Proceedings of the ACM on Human-Computer Interaction	Gao, M., Xiao, Z., Karahalios, K., Fu, W.-T.	2018	Research paper	University of Illinois at Urana-Champaign, USA	USA	Not reported	This research was supported by the NSF awards SES-1419297 and IIS-1441563. Part of the work was also supported by the University of Illinois Academic for Excellence In Engineering Education program	Fake News	politics	It is not.	not ecological	online	132	10	NA	NA	The qualification for participants to join our study was a 90% approval rate.	The numer of participants in the lieral and the conservative group is roughly alanced for all interface conditions. 79.51% of participants were between 25 and 54 years old, 4.10% of participants were between 18 and 25 years old, and 16.39% of participants were aove 54 years old. All participants used Facebook and 98.36% of them reported Facebook as an frequent source for reading news and opinions…	As an example of helping people exploring diverse social opinions, the Wall Street Journal proposed a novel feed design "Blue Feed, Red Feed" by presenting lieral and conservative laelled news articles in side-y-side columns. Researchers ask and test the following research questions: RQ-1: How stance laels and credibility laels impact people’s news article selection when rowsing news for controve…	UX manipulation	Technocognition	Facebook	control group	participants were more likely to click and read news articles from their own side if political leanings of news articles on their assigned interfaces were laelled. The effect held for both participants in the lieral group and participants in the conservative group. Showing credibility laels nudged users to read more stance-inconsistent trustworthy news articles. For users with lieral stances, sho…	Overall, our results suggest that stance and credibility laels can affect people’s news article selection and perception in ways that deviate from their original intended effects. As a result, such effects are often neglected in online news platform designs. Thus, social media designers should be cautious about using laels. Our results show that, consistent with previous studies, assigning credib…	counterproductive results	1. narrow topic; 2. study only demonstrates how the presence of laels affects readers’ news article preferential selection and perception in the short term; 3.	To some degree. It depends on willingness of social media developers. Stance laels should be used with caution.	techically feasible	2.4	It is not clear what was the corrective message, there is no link to Supplementary materials. I would suggest contacting with the author

## Sheet: Intervention type & viability
																	Average
Boosting	Inoculation	2.3	2.5	2.5	2.6	2.7	3	3.7	3.8	3.9							2.93
Boosting	Fact-checking	3.2	3.3	3.4													3.275
Boosting	Science literacy	2.9	4.3														3.36667
Boosting	Public pledge to truth	3.55556	3.6														3.57037
Boosting	Media literaracy	3.1	3.2	3.4	3.7	3.8	3.9	4	4.1								3.58889
Boosting	Anti-cyberbuling video interventions	3.6	3.6														3.6
Nudge	Correction	2.8	2.8	3	3	3.1	3.4	3.5	3.6	3.8	4.3						3.28182
Nudge	Warning	2.7	2.8	3.3	3.4	3.5	4.2	4.2									3.35
Nudge	Social correction	2.8	2.8	2.9	3.1	3.2	3.2	3.2	3.5	3.6	3.6	3.8	3.9	4	4.4	4.4	3.45
Nudge	Empathy nudge	3.6															3.6
Nudge	Tagging	3.4	3.6	3.7	3.9	4.2	4.2										3.77143
Nudge	Message from trusted organization	4.2															4.2
Technocognition	Deliberation	3	3.5	3.7	4	4.4											3.6
Technocognition	UX manipulation	3.7	3.9	4.2													3.875
Technocognition	Source rating	4.2															4.2
Boosting	3.38849
Technocognition	3.89167
Nudge	3.49065

## Sheet: Misinformation type
Misinformation codes
science
science
rumors; natural disaster				Number of publications by misinformation types
politics			health	21
politics			politics	19
politics			multiple topics	18
politics			cyberbullying	6
politics			climate change	3
politics			science	2
politics			general misinformation	2
politics			rumors; natural disaster	1
politics			parenthood	1
politics			deepfakes	1
politics
politics
politics
politics
politics
politics
politics
politics
policits
parenthood
NA
multiple topics
multiple topics
multiple topics
multiple topics
multiple topics
multiple topics
multiple topics
multiple topics
multiple topics
multiple topics
multiple topics
multiple topics
multiple topics
multiple topics
multiple topics
multiple topics
multiple topics
multiple topics
heatlh
health; immigration policy
health
health
health
health
health
health
health
health
health
health
health
health
health
health
health
health
health
health
health
general misinformation
general misinformation
deepfakes
cyberbulling
cyberbulling
cyberbulling
cyberbulling
cyberbulling
cyberbulling
climate change
climate change
climate change

## Sheet: Social media studied
Social media studied			Type of social media	Amount of papers published
WhatsApp			Facebook	39
Twitter			Twitter	25
Twitter			Instagram	3
Twitter			WhatsApp	1
Twitter			Reddit	1
Twitter
Twitter
Twitter
Twitter
Twitter
Twitter
Twitter
Twitter
Twitter
Twitter
Twitter
Twitter
Twitter
Twitter
Twitter
Tweeter
SMS
Reddit
NA
NA
NA
NA
NA
NA
NA
NA
NA
NA
NA
NA
Instagram
Facebook.
Facebook, Twitter, Instagram
Facebook, Twitter, Instagram
Facebook and Twitter
Facebook and Twitter
Facebook and Tweeter
Facebook
Facebook
Facebook
Facebook
Facebook
Facebook
Facebook
Facebook
Facebook
Facebook
Facebook
Facebook
Facebook
Facebook
Facebook
Facebook
Facebook
Facebook
Facebook
Facebook
Facebook
Facebook
Facebook
Facebook
Facebook
Facebook
Facebook
Facebook
Facebook
Facebook
Facebook
Facebook
Facebook

## Sheet: Location
Location				Location	Amount of papers published by location
USA				USA	43
USA				UK	6
USA				Germany	6
USA				Netherlands	5
USA				South Korea	2
USA				Singapore	2
USA				Canada	2
USA				Slovakia	1
USA				Poland	1
USA				Japan	1
USA				Italy	1
USA				Israel	1
USA				Hong Kong	1
USA				Austria	1
USA				Australia	1
USA
USA
USA
USA
USA
USA
USA
USA
USA
USA
USA
USA
USA
USA
USA
USA
USA
USA
USA
USA
USA
USA
USA
USA
USA
USA
USA
USA
UK
UK
UK
UK
UK
UK
South Korea
South Korea
Slovakia
Singapore
Singapore
Poland
Netherlands
Netherlands
Netherlands
Netherlands
Netherlands
NA
Japan
Italy
Israel
Hong Kong
Germany
Germany
Germany
Germany
Germany
Germany
Canada
Canada
Austria
Australia

## Sheet: Age
Age mean
20.17
20.2	37
25.92	36
35.75	40.48
36.16
36.31	35.8
36.94
37.7	37.32
41.13
43.93
44.11	36.16
44.84	36.94
45.61	20.32
47	20
21.3	39.2				25
~36.4	25.92				34
20	37.7				29.5
20
20,32	35.9
20,5	37.47
20.7	38.23
25.28	35.75
27	44.44
27.58	26.53
29.6	39
36	27.58
36.09	36.31
36.9	29.5
40,86	25.28
40,99	40.86
40.48	44.11
42,6	6.55231
43.54	43.56
43.56	38.15
44.44	44.84
E1: 21 E2: 26.53	36.7
E1: 35,9; E2: 40,35	21.3
E1: 35.80; E2: 36,83
E1: 36; E2: 37	45.61
E1: 37; E2: 37	41.13
E1: 37.47; E2: 37.37	20.7
E1: 38,15 E2: 38,23
E1: 39, E2: 39,2	37.37
E1: M = 48; E2: M = 43 years	43.54
median age 50 y	20
median age group 25–34	27
NA	36
NA	21
NA	21
NA	26.53
NA	43.7
NA	33.7
NA	45.5
NA	34
NA	36.4
NA	20.2
NA	40.99
NA	40.35
NA	36.9
NA	29.6
NA	48
NA	43
NA	20.5
NA	50
NA	36.09
NA	37
NA	37
NA	47
NA	42.6
NA	20.17
NA	36.83
NA	43.93
NA
NA
S1: 36,7 S2: 43,7 S3: 33,7 S4: 33,3 S5: 45,5 S6:34 S7:NA	33.3

## Sheet: Year of publishing
Names of authors (APA)	Year			2013	1
Tanaka, Y., Sakamoto, Y., & Matsuka, T.	2013			2015	3
Doane, A. N., Kelley, M. L., &amp; Pearson, M. R.	2015			2016	1
Ozturk, P., Li, H., & Sakamoto, Y.	2015			2017	3
Chen, X., Sin, S. C. J., Theng, Y. L., &amp; Lee, C. S.	2015			2018	11
Munger, K.	2016			2019	13
Cook, J., Lewandowsky, S., &amp; Ecker, U. K.	2017			2020	33
Leung, A. N., Fung, D. C.-L., &amp; Farver, J. A. M.	2017			2021	10
Vraga, E. K., & Bode, L.	2017
Porter, E., Wood+C1:D76, T, J, & Kirby, D.	2018
Gesser-Edelsburg, A., Diamant, A., Hijazi R., Mesch G.S.,	2018
Chua, A. Y. K., & Banerjee, S.	2018
Gao, M., Xiao, Z., Karahalios, K., Fu, W.-T.	2018
Kim, A., Dennis, A.R.	2018
Bode, L. & Vraga, E. K.	2018
Ross, B., Jung, A., Heisel, J., & Stieglitz, S.	2018
Valdez, A. C., Ziefle, M.	2018
Tsipursky, G., Votta, F., & Roose, K. M.	2018
Bhuiyan, M. M., Zhang, K., Vick, K., Horning, M. A., & Mitra, T.	2018
Tsipursky, G., Vottab, F., & Mulick, J.A.	2018
Roozenbeek, J., &amp; van der Linden, S.	2019
Figl, K., Kießling, S., Rank, C., and Vakulenko, S.	2019
Garrett, R. K., Poulsen, S.	2019
Kim, A., Moravec, P. L., Dennis, A. R.	2019
Taylor, S. H., Difranzo, D., Choi, Y. H., Sannon, S., &Bazarova, N. N.	2019
Lutzke, L., Drummond, C., Slovic, P., & Árvai, J.	2019
Tully, M., Vraga E. K., & Bode, L.	2019
Zhao, W.	2019
Vraga, E. K., Kim, S. C., & Cook, J.	2019
Clayton, K., Blair, S., Busam, J. A., Forstner, S., Glance, J., Green, G., Kawata, A., Kovvuri, A., Martin, J., Morgan, E., Sandhu, M., Sang, R., Scholz-Bright, R., Welch, A. T., Wolff, A. G., Zhou, A., Nyhan, B.	2019
Smith, C. N., & Seitz, H. H.	2019
Tanaka, Y., & Hirayama, R.	2019
Kluck, J. P., Schaewitz, L., &amp; Krämer, N. C.	2019
Hameleers, M., Powell, Van Der Meer T.G.L.A., Bos L.	2020
Featherstone, J. D., & Zhang, J.	2020
Huang, Y., Wang, W.,	2020
Lee, J.,	2020
Kim, S. C., Vraga, E. K., &amp; Cook, J.	2020
Kirchner, J., Reuter, C.,	2020
Basol, M., Roozenbeek, J., Van der Linden, S.	2020
Roozenbeek, J., Maertens, R., McClanahan, W., van der Linden, S.	2020
Clever, L., Assenmacher, D., Müller, K., Seiler, M. V., Riehle, D. M., Preuss, M., &amp; Grimme, C.	2020
Guess, A. M., Lerner, M., Lyons, B., Montgomery, J. M., Nyhan, B., Reifler, J., &amp; Sircar, N.	2020
Ecker U. K. H, O'Reilly Z., Reid J. S., Chang E. P.	2020
Moravec, P. L., Kim, A., Dennis, A. R.	2020
Kim, J. W., Masullo Chen, G.	2020
Brashier, N. M., Pennycook, G., Berinsky, A. J., &amp; Rand, D. G.	2020
Michael Hameleers	2020
Bago B., Rand D.G., Pennycook, G.	2020
Hameleers, M., van der Meer, T.G.L.A.	2020
Bowles, J., Larreguy, H., & Liu, S.	2020
Vraga, E. K., Kim, S. C., Cook, J., & Bode, L.	2020
van der Meer, T. A., & Jin, Y.	2020
Vraga, E. K., Bode, L., & Tully, M.	2020
Pennycook, G., McPhetres, J., Zhang, Y., Lu, J. G., & Rand, D. G.	2020
Tully, M., Bode, L., & Vraga, E. K.	2020
Naab, T.K., Heinbach, D., Ziegele, M., Grasberger, M.T.	2020
Bode L., Vraga E. K., Tully M.	2020
Pennycook, G., Bear, A., Collins, E. T., & Rand, D. G.	2020
Fazio, L. K.	2020
Mena, P.	2020
Moravec, P. L., ,Kim, A., & Dennis, A. R.	2020
Roozenbeek, J., van der Linden, S., & Nygren, T.	2020
Roozenbeek, J., & van der Linden, S.	2020
Bilewicz M., Tempska P., Leliwa G., Dowgiałło M., Tańska M., Urbaniak R., Wroczyński M.	2020
Miskolci, J., Kovacova, L., & Rigova, E.	2020
Hazan, R.	2021
Iacobucci, S., De Cicco, R., Michetti, F., Palumbo, R., Pagliaro, S.	2021
van Stekelenburg,A. Schaap, G., Veling, H., & Buijzen, M.	2021
Pennycook, G., Epstein, Z., Mosleh, M., Arechar, A. A., Eckles, D., Rand, D. G.	2021
Zhang, J., Featherstone, J. D., Calabrese, Ch., & Wojcieszak, M.	2021
Vraga, E. K., & Bode, L.	2021
Masullo, G. M., & Kim, J.	2021
Martel, C., Mosleh, M., & Rand, D. G.	2021
Kang, R,	2021
Maertens, R., Roozenbeek, J., Basol, M., & van der Linden, S.	2021

## Sheet: Viability ranking
ID	Names of authors (APA)	Year	Viability judge's mean score	Conclusion codes		Viable - codes
1	Bhuiyan, M. M., et al.	2018	3.9	successful intervention		proven feasibility
2	Bode L., et al.	2020	4	successful intervention		proven feasibility
3	Kim, A., et al.	2019	4.2	successful intervention		volontary acction
4	Kluck, J. P., et al.	2019	3.8	successful intervention		voluntary action
5	Gao, M., et al.	2018	2.4	counterproductive results		proven feasibility
6	Munger, K.	2016	3.9	unclear results		techically feasible
7	Naab, T.K., et al.	2020	3.5	mixed results		proven feasibility
8	Roozenbeek, J., et al.	2019	3.9	successful intervention		proven feasibility
9	Basol, M., et al.	2020	3.7	successful intervention		proven feasibility
10	Pennycook, G., et al.	2021	4.4	successful intervention		techically feasible; Specific: requires more research
11	Roozenbeek, J., et al.	2020	3.8	successful intervention		techically feasible
12	Moravec, P. L., et al.	2020	3.7	partialy successful intervention		proven feasibility
13	Ozturk, P., et al.	2015	3	successful intervention		proven feasibility
14	Porter, E., et al.	2018	2.8	successful intervention		proven feasibility, requires resources
15	Roozenbeek, J., et al.	2020	2.5	successful intervention		proven feasibility
16	Ross, B., et al.	2018	2.7	ineffective intervention		proven feasibility
17	Tanaka, Y., et al.	2013	2.8	successful intervention		techically feasible
18	Tully, M., et al.	2019	3.7	successful intervention		proven feasibility
19	van der Meer, T. A., & Jin, Y.	2020	3	successful intervention		techically feasible
20	Vraga, E. K., et al.	2019	2.8	successful intervention		voluntary action
21	Bode, L., & Vraga, E. K.	2018	2.9	successful intervention		techically feasible
22	Roozenbeek, J., & van der Linden, S.	2020	2.3	successful intervention		techically feasible
23	Fazio, L. K.	2020	3.5	successful intervention		techically feasible
24	Maertens, R., et al.	2021	2.6	successful intervention		ineffective
25	Tsipursky, et al.	2018	3.55556	successful intervention		proven feasibility
26	Hazan, R.	2021	3.4	mixed results		techically feasible; Specific: requires more research
27	Kang, R,	2021	2.5	successful intervention		proven feasibility
28	Bago B., et al.	2020	3.7	successful intervention		proven feasibility
29	Bilewicz M., et al.	2020	4.4	successful intervention		proven feasibility; Specific: requires user motivation
30	Bowles, J., et al.	2020	4.2	successful intervention		voluntary action
31	Brashier, N. M., et al.	2020	4.2	successful intervention		proven feasibility
32	Valdez, A. C. & Ziefle, M.	2018	3.4	unclear results		techically feasible
33	Chen, X., et al.	2015	3.9	successful intervention		voluntary action
34	Chua, A. Y. K. & Banerjee, S.	2018	2.8	ineffective intervention		proven feasibility
35	Clayton, K., et al.	2019	4.2	successful intervention		voluntary action
36	Clever, L., et al.	2020	2.7	unclear results		requires vast resources;
37	Cook, J., et al.	2017	3	partialy successful intervention		techically feasible
38	Doane, A. N., et al.	2015	3.6	successful intervention		voluntary action
39	Ecker U. K. H, et al.	2020	3.9	successful intervention		ineffective; Specific: volontary acction
40	Featherstone, J. D., & Zhang, J.	2020	3.6	successful intervention		proven feasibility
41	Figl, K., et al.	2019	3.6	successful intervention		proven feasibility
42	Gesser-Edelsburg, A., et al.	2018	4.3	partialy successful intervention		proven feasibility
43	Guess, A. M., et al.	2020	3.8	unclear results		proven feasibility
44	Michael Hameleers	2020	4	successful intervention		techically feasible
45	Hameleers, M., et al.	2020	3.4	successful intervention		proven feasibility
46	Hameleers, M., et al.	2020	4.3	successful intervention		requires vast resources;
47	Huang, Y., & Wang, W.,	2020	3.8	unclear results		proven feasibility
48	Iacobucci, S., et al.	2021	4.1	successful intervention		techically feasible
49	Garrett, R. K., & Poulsen, S.	2019	4.2	partialy successful intervention		requires vast resources
50	Kim, A., & Dennis, A.R.	2018	4.2	successful intervention		techically feasible
51	Kim, J. W., & Masullo Chen, G.	2020	4.4	successful intervention		requires vast resources
52	Kim, S. C., et al.	2020	3.5	unclear results		requires vast resources
53	Kirchner, J., & Reuter, C.,	2020	4.2	successful intervention		requires vast resources
54	Lee, J.	2020	3.1	successful intervention		techically feasible
55	Leung, A. N., et al.	2017	3.6	successful intervention		voluntary action
56	Lutzke, L., et al.	2019	3.2	partialy successful intervention		techically feasible
57	Martel, C., et al.	2021	3.2	unclear results		techically feasible
58	Masullo, G. M., & Kim, J.	2021	3.2	unclear results		techically feasible
59	Mena, P.	2020	3.5	successful intervention		techically feasible
60	Miskolci, J., et al.	2020	3.1	unclear results		techically feasible
61	Moravec, P. L., et al.	2020	3.4	successful intervention		requires vast resources: limitted effectivness
62	Pennycook, G., et al.	2020	3.3	counterproductive results		techically feasible
63	Pennycook, G., et al.	2020	4	successful intervention		techically feasible
64	Smith, C. N., & Seitz, H. H.	2019	3.2	successful intervention		requires vast resources;
65	Tanaka, Y., & Hirayama, R.	2019	2.8	partialy successful intervention		techically feasible
66	Taylor, S. H., et al.	2019	3.6	partialy successful intervention		techically feasible
67	Tsipursky, G., et al.	2018	3.6	successful intervention		requires vast resources
68	Tully, M., et al.	2020	3.2	unclear results		requires vast resources;
69	van Stekelenburg, et al.	2021	2.9	ineffective intervention		requires vast resources: limitted effectivness
70	Vraga, E. K., & Bode, L.	2021	3.6	ineffective intervention		voluntary action
71	Vraga, E. K., & Bode, L.	2017	3.6	successful intervention		voluntary action
72	Vraga, E. K., et al.	2020	3.1	ineffective intervention		voluntary action
73	Vraga, E. K., et al.	2020	3.4	successful intervention		voluntary action
74	Zhang, J., et al.	2021	3.3	successful intervention		techically feasible
75	Zhao, W.	2019	3	successful intervention		voluntary action

## Sheet: Conclusion
Conclusion codes
counterproductive results				counterproductive	2
counterproductive results				mixed results	2
ineffective intervention				ineffective	5
ineffective intervention				partialy successful	7
ineffective intervention				unclear results	10
ineffective intervention				successful	49
ineffective intervention
mixed results
mixed results
partialy successful intervention
partialy successful intervention
partialy successful intervention
partialy successful intervention
partialy successful intervention
partialy successful intervention
partialy successful intervention
successful intervention
successful intervention
successful intervention
successful intervention
successful intervention
successful intervention
successful intervention
successful intervention
successful intervention
successful intervention
successful intervention
successful intervention
successful intervention
successful intervention
successful intervention
successful intervention
successful intervention
successful intervention
successful intervention
successful intervention
successful intervention
successful intervention
successful intervention
successful intervention
successful intervention
successful intervention
successful intervention
successful intervention
successful intervention
successful intervention
successful intervention
successful intervention
successful intervention
successful intervention
successful intervention
successful intervention
successful intervention
successful intervention
successful intervention
successful intervention
successful intervention
successful intervention
successful intervention
successful intervention
successful intervention
successful intervention
successful intervention
successful intervention
successful intervention
unclear results
unclear results
unclear results
unclear results
unclear results
unclear results
unclear results
unclear results
unclear results
unclear results

## Sheet: Ecology
unclear						Number of papers
unclear					not ecological	30
not ecological					mimical study	29
not ecological					ecological study	7
not ecological					game	4
not ecological					mixed methods	3
not ecological
not ecological
not ecological
not ecological
not ecological
not ecological
not ecological
not ecological
not ecological
not ecological
not ecological
not ecological
not ecological
not ecological
not ecological
not ecological
not ecological
not ecological
not ecological
not ecological
not ecological
not ecological
not ecological
not ecological
not ecological
not ecological
mixed methods; mocked UX experiment
mixed methods
mixed methods
mimical study
mimical study
mimical study
mimical study
mimical study
mimical study
mimical study
mimical study
mimical study
mimical study
mimical study
mimical study
mimical study
mimical study
mimical study
mimical study
mimical study
mimical study
mimical study
mimical study
mimical study
mimical study
mimical study
mimical study
mimical study
mimical study
mimical study
mimical study
mimical study
game
game
game
game
ecological study
ecological study
ecological study
ecological study
ecological study
ecological study
ecological study
